# Supplementary material for: Identification of epilepsy-associated neuronal subtypes and gene expression underlying epileptogenesis
Source: Nat Commun. 2020 Oct 7;11:5038. doi: 10.1038/s41467-020-18752-7 (PMC7541486; doi:10.1038/s41467-020-18752-7)
Supplement: Supplementary file 4 — Source Data [file 41467_2020_18752_MOESM4_ESM.xlsx]

## Sheet: S1
Source Data Table 1. Patient data
Sample ID	sex	age*	epilepsy debut*	diagnosis hippocampus	MRI Cortex	history of anti-convulsant drug treatments**	medication at the time of biopsy**	time from resection to freezing	Histopathology cortex	Post mortem intervall (PMI)	Cause of death
TLE1	female	18-55	3-15	hippocampal sclerosis	potential FCD	OXC,LAC,CBZ,LEV	CBZ,LEV	<1h	Patches in L1-L3 and abnormal neuronal morphology in L5-6 (not classified as FCD)	n.a.	n.a.
TLE2	male	18-55	3-15	hippocampal sclerosis	abnormality	TMP,LEV,ZNS,VPA,LAC	LAC	<1h	FCD 1B	n.a.	n.a.
TLE3	male	18-55	3-15	hippocampal sclerosis	abnormality	FEN,LEV,TPM,LAC***	FEN,LEV,TPM,LAC	<1h	Unspecific reactive changes (not classified as FCD)	n.a.	n.a.
TLE4	female	18-55	3-15	hippocampal sclerosis	abnormality	TPM,LAC,CNZ,CBZ,PRM	TPM,LAC,CNZ	<1h	Mild fibrosis (not classified as FCD)	n.a.	n.a.
TLE5	female	18-55	15-40	no hippocampal sclerosis	abnormality	LTG,ZNS,BRI,LEV,VPA,LAC,PER	LTG,ZNS,BRI	<1h	FCD 2A	n.a.	n.a.
TLE6	male	18-55	3-15	hippocampal sclerosis	abnormality	LAC,TMP,LEV,ZNS,VPA	LAC	<1h	FCD 1B	n.a.	n.a.
TLE7	female	18-55	3-15	hippocampal sclerosis	potential FCD	FEN,LTG,LEV,LAC,OXC,CBZ,CNZ,TPM,VPA	FEN,LTG,LEV,LAC	<1h	Unspecific reactive changes (not classified as FCD)	n.a.	n.a.
TLE8	female	18-55	3-15	hippocampal sclerosis	potential FCD	LEV,LAC, LTG,VPA	LEV,LAC	<1h	Potential dysplasia, fibrosis (not classified as FCD)	n.a.	n.a.
TLE9	male	18-55	3-15	hippocampal sclerosis	potential FCD	LTG,LEV,LAC	LTG	<1h	Unspecific reactive changes (not classified as FCD)	n.a.	n.a.
CNT01	male	64	n.a.	n.a.	n.a.	n.a.	n.a.	n.a.	n.a.	n.a.	cortical biopsy, subcortical brain cancer with lack of cortical pathology
CNT02	male	53	n.a.	n.a.	n.a.	n.a.	n.a.	n.a.	n.a.	2	right ventricular acute cardiac failure
CNT03	male	47	n.a.	n.a.	n.a.	n.a.	n.a.	n.a.	n.a.	1	cardiac failure
CNT04	female	56	n.a.	n.a.	n.a.	n.a.	n.a.	n.a.	n.a.	5	myocardial infarct
CNT05	female	56	n.a.	n.a.	n.a.	n.a.	n.a.	n.a.	n.a.	6	left ventricular cardiac failure
CNT06	male	60	n.a.	n.a.	n.a.	n.a.	n.a.	n.a.	n.a.	5	acute myocardial infact
CNT07	male	67	n.a.	n.a.	n.a.	n.a.	n.a.	n.a.	n.a.	5	pulmonary embolism
CNT08	male	54	n.a.	n.a.	n.a.	n.a.	n.a.	n.a.	n.a.	2	acute cardiac failure
CNT09	female	44	n.a.	n.a.	n.a.	n.a.	n.a.	n.a.	n.a.	5	acute cardiac failure
CNT10	female	26	n.a.	n.a.	n.a.	n.a.	n.a.	n.a.	n.a.	6	acute cardiovascular collapse
*age and epilepsy debut are given as periods due to regulations for personal data protection
**TPM topiramat
LTG lamotrigin
ZNG zonisamid
LAC lacosamid
LEV levetiracetam
VPA valproat
OXC oxcarbazepin
CNZ clonazepam
CBZ carbamazepin
PER perampanel
PRM primidon
BRI brivaracetam
FEN fenytoin
***There is previous drug history, which is unknown

## Sheet: S2
Source Data Table 2. Summary statistics for 10X and Smart-seq2 processed single nucleus libraries
Sample	Protocol	Median counts (UMIs or reads)	Median Genes	Num. Cells	Doublet Fraction	Excluded Fraction	Doublet Threshold
C1	10x v3	4935	2509	9528	0.076	0.106	0.25
C2	10x v2	4595	2424	4147	0.034	0.113	0.25
C3	10x v2	1460	959	569	0.049	0.446	0.25
C4	10x v2	2596	1669	3285	0.036	0.286	0.25
C5	10x v2	1804	1174	2811	0.07	0.154	0.25
C6	10x v3	9566	3861	6669	0.047	0.108	0.25
C7	10x v2	3785	1897	3998	0.031	0.103	0.25
C8	10x v3	5513	2682	7391	0.043	0.079	0.25
C9	10x v3	2540	1533	11267	0.078	0.114	0.25
C10	10x v3	4175	2242	8517	0.056	0.103	0.25
E1	10x v2	3026	1733	9854	0.058	0.128	0.25
E2	10x v2	2480	1480	5526	0.039	0.115	0.25
E3	10x v2	3088	1704	5830	0.051	0.088	0.25
E4	10x v3	18969	5487	1408	0.037	0.379	0.25
E5	10x v2	8166	3298	225	0.04	0.188	0.25
E6	10x v2	5024	2448	2081	0.035	0.289	0.25
E7	10x v2	3946	1949	6574	0.044	0.125	0.25
E8	10x v2	3576	1751	6151	0.046	0.096	0.25
E9	10x v3	4164	2046	6151	0.041	0.127	0.25
NeuNNeg	10x v3	8898	3238	2542	0.022	NA	0.25
Smart-Seq2	Smart-Seq2	1796751	10302	1114	NA	NA	NA

## Sheet: S3
Source Data Table 3. Positive and negative markers used for cell type annotation
type	parent	expressed	not_expressed
Excitatory		SLC17A7/SATB2/RORB/CUX2/TLE4/NR4A2/SEMA3C	GAD1/GAD2/SOX6/PVALB
L2_3_Cux2	Excitatory	LAMP5/CUX2/PDGFD/FREM3/PRSS12/COL5A2	MME/GABRG1/TLL1/GRIN3A/SCHLAP1
L2_3_Cux2_Frem3	L2_3_Cux2	FREM3/AGBL1/GPC6/LAMA2/GLIS3	PRSS12/COBLL1/PLCH1/RORB/DCC/LAMP5/PARD3/PDGFD/LTK/COL5A2/CCBE1
L2_Cux2_Lamp5	L2_3_Cux2	LAMP5/PARD3/PDGFD/LTK/DCC	COBLL1/PLCH1/RORB/GABRG1/COL5A2/NTNG1/FREM3/LAMA2/GLIS3
L3_Cux2_Prss12	L2_3_Cux2	PRSS12/COBLL1/PLCH1/RORB/DCC/LAMA2/COL5A2	LAMP5/PARD3/PDGFD
L4_Rorb	Excitatory	RORB/COBLL1/SCHLAP1/MME/PLCH1	PDGFD/CMTM8/PXDN/OPRK1/CUX2/LAMP5/COL5A2
L4_Rorb_Arhgap15	L4_Rorb	ARHGAP15/ADGRL4/TLL1/TPBG	MME/MET
L4_Rorb_Met	L4_Rorb	MET/GABRG1/TPBG/COBLL1	ARHGAP15/COL22A1/TLL1
L4_Rorb_Mme	L4_Rorb	MME/PLCH1/COL22A1	ARHGAP15/GABRG1/MET/TPBG
L5_6_Fezf2	Excitatory	FEZF2/TLE4/LRRK1/ADRA1A/RORB	CUX2/LAMP5/SCHLAP1/COBLL1
L5_6_Fezf2_Lrrk1	L5_6_Fezf2	LRRK1/ARSJ/CAMK2D	TLE4/SEMA5A/HTR2C
L5_6_Fezf2_Lrrk1_Pcp4	L5_6_Fezf2_Lrrk1	PCP4/SLIT3	SEMA3E/TSHZ2
L5_6_Fezf2_Lrrk1_Sema3e	L5_6_Fezf2_Lrrk1	SEMA3E/TSHZ2	PCP4/SLIT3
L5_6_Fezf2_Tle4	L5_6_Fezf2	TLE4/SEMA3A/HTR2C/SEMA5A	LRRK1
L5_6_Fezf2_Tle4_Abo	L5_6_Fezf2_Tle4	ABO/SEMA5A	HTR2C
L5_6_Fezf2_Tle4_Htr2c	L5_6_Fezf2_Tle4	HTR2C/IL26/CARD11/KCNIP1	ABO/SCUBE1
L5_6_Fezf2_Tle4_Scube1	L5_6_Fezf2_Tle4	SCUBE1/NR4A2/CDH10/SLC15A5	ABO/HTR2C/SEMA5A
L5_6_Themis	Excitatory	THEMIS/NR4A2/PXDN/OPRK1	CUX2/LAMP5/RORB/MME
L5_6_Themis_Ntng2	L5_6_Themis	NR4A2/DCSTAMP/NTNG2	SEMA3A/PXDN/GRIK3
L5_6_Themis_Sema3a	L5_6_Themis	SEMA3A/PXDN/GRIK3	NR4A2/DCSTAMP/NTNG2
type	parent	expressed	not_expressed
Inhibitory		GAD1/GAD2/SOX6/PVALB/SST/VIP/LHX6/NDNF/CALB2/SULF1	SLC17A7/SATB2
Id2	Inhibitory	ID2/LAMP5/CALB2/PAX6/RELN/SV2C/COL5A2/SEMA3C/FAM19A1/SPOCK1/MYO5B	VIP/TAC3/FAM89A/NPR3/SST/LHX6
Id2_Lamp5	Id2	LAMP5/PDGFD/SV2C	PAX6/CALB2
Id2_Lamp5_Crh	Id2_Lamp5	CRH/SFRP1/ID2/LAMA3	LHX6/SULF1
Id2_Lamp5_Nmbr	Id2_Lamp5	RELN/LAMA3	ID2
Id2_Lamp5_Nos1	Id2_Lamp5	NOS1/SFRP1/LHX6/SULF1	LAMA3
Id2_Nckap5	Id2	CALB2/SYNPR/NCKAP5	LAMP5/SV2C/PAX6
Id2_Pax6	Id2	PAX6/NXPH1/GRIN2A	LAMP5/SV2C
Pvalb	Inhibitory	PVALB/NOS1/SULF1/LHX6/KCNS3/CRH/PLEKHH2/LGR5	LAMP5/ID2/SST/FAM89A/RELN/SEMA6A/TAC3/DDR2/VIP
Pvalb_Crh	Pvalb	CRH/NOG/UNC5B/NPNT	NOS1/CALB1
Pvalb_Lgr5	Pvalb	LGR5/MEPE	CRH/NOG/UNC5B/NPNT/NOS1/CALB1/SULF1
Pvalb_Nos1	Pvalb	NOS1/CALB1	CRH/NOG/UNC5B/NPNT
Pvalb_Sulf1	Pvalb	SULF1/MEPE	CRH/NOG/UNC5B/NPNT/NOS1/CALB1/LGR5
Sst	Inhibitory	SST/NOS1/SEMA6A/FAM89A/LHX6/GRIK1	VIP/CALB2/CRH/CHAT/CCK/LAMP5/ID2/SV2C/PDGFD/PVALB/KCNS3/ADORB1
Sst_Calb1	Sst	HPGD/CALB1/FBN2	TAC3/TH/GXYLT2/ADGRG6
Sst_Isoc1	Sst	THSD7B/SGCD	SOX6/TH/SGCZ
Sst_Nos1	Sst	GXYLT2/FBN2/CALB1/NOS1	TH/TAC3/HPGD
Sst_Npy	Sst	NPY/TENT5A	TAC3/TH/GXYLT2/ADGRG6/HPGD
Sst_Stk32a	Sst	STK32A/RELN/GXYLT2	TH/TAC3/FBN2/HPGD
Sst_Tac1	Sst	TAC1/TAC3/GABRG3	RELN/TH/FBN2/CALB1/GXYLT2/NOS1
Sst_Tac3	Sst	TAC3/GABRG3/RELN	TH/STK32A/HPGD/SCGZ
Sst_Th	Sst	TH/GABRG3	TAC3/THSD7B/CALB1/HPGD/TAC1
Vip	Inhibitory	VIP/TAC3/CALB2/LAMA3/FAM19A1/NPR3	NOS1/LAMP5/PDGFD/SV2C/LHX6/NXPH1/ID2
Vip_Abi3bp	Vip	ABI3BP/GRM1	ZMAT4
Vip_Cbln1	Vip	HTR2C/CBLN1	FSTL5/PENK
Vip_Crh	Vip	CRH	SEMA3C/SEMA6A/NR2F2/ADAM33/HTR2C/TOX2/ABI3BP
Vip_Nrg1	Vip	NRG1/GGH/SGCZ	KCNQ5/PENK/CRH/CNTN5
Vip_Sema3c	Vip	KCNJ2/DACH2/PENK/SEMA3C/ADAMTSL1	CRH/RELN/ADAM33/PTPRK
Vip_Sstr1	Vip	TRPM3/SSTR1	CRH/NRG1
Vip_Tyr	Vip	TOX2/LUZP2/TYR	ZMAT4/HTR2C
type	parent	expressed	not_expressed
Astrocytes		AQP4/GJB6/FGFR3	GAD1/GAD2/SATB2/SLC17A7
Microglia		CTSS/C1QB	GAD1/GAD2/SATB2/SLC17A7
Oligodendrocyte.Precursors		CSPG4/PDGFRA/VCAN	GAD2/SATB2/SLC17A7
Oligodendrocytes		MOG/MAG	GAD1/GAD2/SATB2/SLC17A7
Vascular		DCN/PTGDS/ATP1A2/ITIH5/FLT1	GAD1/GAD2/SATB2/SLC17A7

## Sheet: S4
Source Data Table 4. Relative percentage of each neuronal subtype present per sample and condition
Excitatory cells
Sample	L2_3_Cux2_Frem3	L2_Cux2_Lamp5	L3_Cux2_Prss12	L4_Rorb_Arhgap15	L4_Rorb_Met	L4_Rorb_Mme	L5_6_Fezf2_Lrrk1_Pcp4	L5_6_Fezf2_Lrrk1_Sema3e	L5_6_Fezf2_Tle4_Abo	L5_6_Fezf2_Tle4_Htr2c	L5_6_Fezf2_Tle4_Scube1	L5_6_Themis_Ntng2	L5_6_Themis_Sema3a
C1	10.89	13.69	9.18	2	11.26	4.04	7.41	4.29	1.19	1.85	1.1	1.13	3.2
C2	10.01	26.19	2.51	0.99	6.22	1.45	2.24	2.41	0.75	0.48	0.14	1.4	1.09
C3	4.22	5.45	3.16	1.76	8.79	0.88	5.8	2.11	2.46	1.93	0.7	2.28	2.46
C4	1.8	7.21	4.32	1.04	3.96	1.19	5.14	1.52	2.65	2.34	0.58	0.94	3.32
C5	9.11	43.33	1.74	0.21	5.98	0.92	0.92	0.43	0.25	0.14	0.07	0.14	1.03
C6	7.62	30.39	6.04	1.12	8.43	2.11	3.01	1.84	0.19	1.02	0.09	0.88	1.47
C7	4.35	15.01	5.9	1.15	2.75	2.93	5.63	1.53	3.05	1.5	1.2	1.45	5.13
C8	7.18	18.33	6.41	2.84	14.31	2.72	8.92	4.84	2.68	2.52	1.16	3.38	7.55
C9	12.4	23.18	5.32	1.58	11.54	1.85	3.55	1.59	0.73	0.26	0.07	0.53	0.67
C10	12.25	16.21	7.64	1.48	10.41	3.12	4.7	2.04	2.24	1.28	0.48	1.39	4.59
E1	3.65	7.29	3.17	1.49	9.32	3.05	7.06	2.82	3.85	2.3	0.54	2.92	3.15
E2	2.91	4.89	1.28	1.43	13.92	2.33	6.62	2.66	2.12	1.5	0.74	1.52	2.55
E3	2.78	17.46	1.63	2.06	9.74	2.14	10.63	2.9	2.23	2.73	0.79	1.53	2.83
E4	4.19	14.13	2.7	1.28	10.44	2.49	7.39	2.7	2.63	2.06	0.28	2.41	5.68
E5	8.89	25.33	3.56	0	5.33	2.67	8.89	1.78	5.78	3.11	4	4.44	11.11
E6	3.94	12.59	2.84	1.83	14.75	3.08	8.65	3.22	2.88	1.44	0.72	1.68	3.94
E7	11.47	13.45	7.26	1.35	11.1	1.96	8.08	2.62	2.4	1.57	1.4	2.39	4.23
E8	7.04	24.55	3.17	0.94	7.1	1.54	8.19	1.67	3.38	1.54	1.45	2	5.17
E9	6.6	20.84	3.76	1.17	8.16	1.77	8.55	2.06	3.4	1.76	1.71	2.6	5.4
Inhibitory cells
Sample	Id2_Lamp5_Crh	Id2_Lamp5_Nmbr	Id2_Lamp5_Nos1	Id2_Nckap5	Id2_Pax6	Pvalb_Crh	Pvalb_Lgr5	Pvalb_Nos1	Pvalb_Sulf1	Sst_Calb1	Sst_Isoc1	Sst_Nos1	Sst_Stk32a	Sst_Tac1	Sst_Tac3	Sst_Th	Vip_Abi3bp	Vip_Cbln1	Vip_Crh	Vip_Nrg1	Vip_Sema3c	Vip_Sstr1	Vip_Tyr
C1	2.15	1.03	0.96	1.18	0.49	0.78	0.29	1.52	3.75	3.36	0.41	2.48	0.78	0.67	0.81	0.03	1.07	1.09	1.68	1.9	0.54	0.99	0.82
C2	2.68	2.24	1.06	3.01	1.11	0.31	0.48	2.39	6.08	4.56	0.27	3.52	1.64	0.31	0.92	0	1.78	1.71	2.82	4	0.84	1.47	0.92
C3	1.93	1.93	1.58	2.28	0.7	0.35	2.28	0.18	4.22	5.62	1.23	3.69	2.46	0.7	3.87	0.53	5.62	3.34	5.27	5.27	1.41	0.53	2.99
C4	4.78	3.44	3.23	3.38	1.1	1.25	3.07	0.88	8.13	2.25	1.13	4.23	2.8	1.43	2.92	0.46	5.21	3.26	3.99	3.17	1.49	0.43	1.98
C5	2.88	2.92	0.68	3.81	1.67	0.92	0	1.14	2.31	1.49	0.04	1.49	1.1	0	0.18	0	2.24	2.1	2.92	4.2	1.03	1.49	1.1
C6	2.94	2.07	0.93	2.46	0.85	1.05	0.22	1.08	4.66	3.94	0.21	3.27	1.5	0.37	0.58	0.07	1.18	1.5	1.9	2.67	0.66	0.79	0.82
C7	3.63	2	3.35	2.48	1.18	0.83	1.5	1.75	8.03	3.1	0.75	3.33	1.63	0.93	2.23	0.18	1.6	2.15	1.9	2.48	1.28	0.9	1.25
C8	2.44	1.04	1.66	0.73	0.35	0	0.01	0.61	0.99	1.83	0.51	1.99	0.24	0.84	1.16	0.14	0.05	0.34	0.14	0.16	0.85	0.81	0.24
C9	3.02	2.93	1.42	2.64	1.13	0.26	0.16	1.35	3.79	3.36	0.07	2.51	1.65	0.17	0.72	0.06	1.31	1.66	2.01	3.12	0.82	1.76	0.81
C10	1.44	1.36	1.76	1.55	0.68	1.06	0.75	1.53	4.8	2.48	0.58	1.97	1.51	0.5	1.49	0.16	1.39	0.95	1.6	1.97	0.7	1.13	0.79
E1	3.37	1.68	2.11	2.02	1.33	1	1.14	2.64	5.28	3.47	0.55	3.92	2.49	0.89	2.03	0.39	2.65	1.95	3.06	3.33	1.23	1.63	1.24
E2	3.17	2.64	1.57	4.2	1.3	1.5	1.97	1.99	4.27	5.41	1.21	3.62	2.64	0.58	2.17	0.29	2.15	2.88	3.33	4.14	1.27	1.61	1.59
E3	5.01	2.76	2.74	2.38	1.7	0.6	1.37	2.38	2.54	2.23	0.15	3.38	0.34	0.79	2.08	0.17	1.7	1.29	1.82	1.51	1.42	0.89	1.29
E4	3.27	1.85	1.63	2.56	1.21	0.57	1.21	1.14	3.91	1.85	0.71	1.35	1.85	0.99	3.12	0.21	3.05	1.42	2.63	3.69	1.07	1.35	0.99
E5	0.44	0.44	1.78	0.44	0.89	0	0	0.89	1.33	0.89	0	1.33	0.44	0.44	2.67	0.89	0	1.33	0	0.44	0.44	0	0
E6	1.35	0.77	1.3	1.54	0.91	1.39	0.96	1.11	4.18	2.59	1.06	3.03	2.55	0.58	2.93	0.34	1.78	1.63	2.74	2.64	0.72	1.01	1.35
E7	2.53	0.55	1.73	0.62	0.78	0.33	0.5	1.84	3.53	2.72	0.52	3.22	1.13	0.52	0.94	0.15	1.16	1.35	1.28	2.48	0.91	1.37	0.56
E8	2.15	1.43	1.85	1.71	1.46	0.49	0.52	2.31	2.8	2.62	0.7	2.37	1.37	0.59	1.46	0.13	1.45	0.89	1.5	1.35	1.06	1.2	0.85
E9	2.08	1.35	1.8	2.54	1.71	0.21	0.63	1.66	2.58	2.85	0.7	2.28	0.63	0.41	1.64	0.21	1.14	1.14	1.24	2.11	1.17	1.53	0.62

## Sheet: S5
Source Data Table 5. Neurosurgical and post-mortem DE genes taken from Ref. 7
Neurosurgical DE genes								Post-mortem DE genes								Description taken from Ref.7 describing how DE gene analysis of neurosurgical and post-mortem tissue was performed.
gene	log2FC	AveExpr	t	P.Value	adj.P.Val	B		gene	log2FC	AveExpr	t	P.Value	adj.P.Val	B		Differential expression analysis was performed with the limma R package using all NeuN-positive nuclei isolated from L5 of MTG.
FOS	3.61137	0.829363	34.3582	2.61249e-215	1.31359e-210	481.857		RNR2	3.71863	6.22492	-31.2473	1.66134e-183	4.1767e-179	408.857		Donor sex and MTG cluster were included as covariates in a linear model, and all genes with at least
FOSB	2.35102	0.531339	30.8505	1.50914e-179	2.52937e-175	399.772		BCYRN1	1.74208	2.09298	-27.598	4.38335e-148	3.14856e-144	327.56		a twofold difference in expression and Benjamini–Hochberg adjusted P value <0.05.
JUNB	2.83514	1.01306	30.1646	9.17661e-173	1.15352e-168	384.201		RPL21	2.95352	4.18815	-27.4808	5.49931e-147	3.45638e-143	325.039
GADD45B	2.18073	0.5774	27.9986	7.37329e-152	6.17894e-148	336.221		RPL31	3.23713	5.16063	-26.3797	8.47554e-137	4.73509e-133	301.659		MTG: middle temporal gyrus
UBC	3.28519	3.59146	24.9393	7.56493e-124	2.53581e-120	271.941		TMA7	2.44582	4.53805	-25.5734	1.70768e-129	8.58639e-126	284.898		L5: Layer 5
GADD45G	1.66057	0.429774	24.4791	8.32943e-120	2.4636e-116	262.668		MINOS1	3.25916	4.87859	-25.532	4.01238e-129	1.57777e-125	284.046
SNORA12	1.22025	0.266091	23.9355	4.3034e-115	1.20211e-111	251.854		USMG5	2.96274	5.4576	-25.5312	4.07927e-129	1.57777e-125	284.03
JUN	2.03347	0.855785	22.3695	6.57014e-102	1.7387e-98	221.61		RPS19	3.08141	3.88853	-25.4098	4.98253e-128	1.78947e-124	281.536
USP32P2	1.58137	1.17196	21.9783	1.03824e-98	2.61019e-95	214.273		RPL34	3.17392	3.81843	-24.6905	1.17448e-121	3.69087e-118	266.914
NPIPB3	1.69933	2.66478	21.9408	2.09116e-98	4.77935e-95	213.575		RPL37A	2.84137	4.13306	-21.9641	1.35262e-98	3.23862e-95	214.009
EGR1	2.6039	1.50909	21.7115	1.49766e-96	2.89629e-93	209.32		LOC105379510	1.34049	3.90339	-21.755	6.67204e-97	1.39782e-93	210.126
CIART	2.34497	1.04425	21.0654	2.11779e-91	3.94388e-88	197.508		RPL7	2.82345	3.94214	-21.715	1.40325e-96	2.82226e-93	209.385
C12orf79	2.08002	1.09599	20.5524	2.17123e-87	3.52167e-84	188.31		UQCRH	2.67548	5.03824	-20.8112	2.09941e-89	3.77002e-86	192.93
HSPA1L	1.55597	0.534261	19.7869	1.53676e-81	2.20772e-78	174.897		FTH1P20	1.17613	2.45784	-20.7468	6.68975e-89	1.15989e-85	191.776
HSPA1B	1.58075	0.645677	19.565	7.10639e-80	9.40306e-77	171.079		RPS28P7	1.49149	1.29352	-20.65	3.79428e-88	6.35935e-85	190.047
SLC3A1	2.71941	2.81514	19.184	4.75481e-77	5.6923e-74	164.602		ATP5I	2.15487	4.51006	-20.254	4.33069e-85	6.80472e-82	183.037
NPAS4	1.04899	0.230767	19.0993	1.99136e-76	2.27563e-73	163.176		COX7C	2.6905	5.08412	-20.161	2.2284e-84	3.39533e-81	181.405
ARC	1.71156	0.753962	18.9594	2.10361e-75	2.29938e-72	160.829		RPL32	2.49232	3.69161	-19.9376	1.11701e-82	1.6519e-79	177.507
LOC101929675	1.62624	0.595137	18.8527	1.25865e-74	1.31846e-71	159.048		RPS18	2.63777	3.93874	-19.7127	5.55442e-81	7.75782e-78	173.617
TMEM259	1.91906	1.18138	18.4766	6.47075e-72	6.50712e-69	152.834		ATP5J	2.74773	4.72056	-19.6257	2.49559e-80	3.39137e-77	172.121
EVC	1.71201	1.13328	17.8418	1.95571e-67	1.72518e-64	142.567		ATP5E	2.09192	3.04578	-19.3386	3.43047e-78	4.42276e-75	167.219
CTNNA1	2.45361	4.71626	17.6462	4.4318e-66	3.77687e-63	139.461		RPL38	2.40285	4.042	-19.2036	3.41191e-77	4.18425e-74	164.932
HSPA1A	1.85097	1.22517	17.0921	2.64937e-62	1.95901e-59	130.808		RPL27A	2.39402	3.2045	-19.1577	7.42228e-77	8.67906e-74	164.159
NPIPB5	1.03061	1.66694	16.5371	1.28358e-58	8.2743e-56	122.366		MYEOV2	2.42709	3.67702	-18.9872	1.31868e-75	1.47344e-72	161.294
TEX14	1.30035	0.836378	16.3742	1.4832e-57	9.20702e-55	119.932		RPS20	2.52263	3.4761	-18.8746	8.71787e-75	9.32645e-72	159.414
PKD1P1	1.44468	3.46841	16.1696	3.12183e-56	1.82522e-53	116.902		ZDHHC11	2.38591	4.26963	-18.6162	6.45453e-73	6.62327e-70	155.129
DUSP1	1.82466	1.02151	16.0479	1.88075e-55	1.06254e-52	115.116		RPL35A	2.43747	3.59246	-18.2646	2.09269e-70	2.02351e-67	149.374
ADAMTSL4-AS1	1.87634	1.53121	16.0313	2.40189e-55	1.34188e-52	114.873		RPL26	2.38135	3.6561	-18.2455	2.85797e-70	2.71135e-67	149.064
CDC37	1.98136	3.28207	15.8597	2.96451e-54	1.58573e-51	112.374		RPS27	2.13343	4.07931	-18.1384	1.6333e-69	1.52081e-66	147.329
BAIAP2	1.76001	4.43103	15.8367	4.14204e-54	2.14707e-51	112.041		RPS14	2.36976	4.65034	-18.0457	7.33781e-69	6.70822e-66	145.834
PPP1R15A	1.56804	0.878686	15.7311	1.9199e-53	9.85048e-51	110.516		SEPT7	1.25959	8.33549	-17.8901	9.01348e-68	8.09298e-65	143.337
LOC105379028	1.35367	0.81319	15.5991	1.29038e-52	6.42394e-50	108.621		FTH1	1.6794	8.01673	-17.7167	1.44343e-66	1.25133e-63	140.577
SLC2A3	2.32451	2.99939	15.4662	8.66167e-52	4.22448e-49	106.728		RPL9P8	1.0691	1.01122	-17.4685	7.38606e-65	6.18964e-62	136.661
HIST1H2BD	1.1617	0.511592	15.437	1.31445e-51	6.29446e-49	106.314		RPL36	2.09491	3.23757	-17.4462	1.04843e-64	8.64199e-62	136.313
VSIG2	1.18568	0.498156	15.1303	1.00489e-49	4.67843e-47	102.003		SLIRP	2.35988	3.90779	-17.3968	2.28279e-64	1.85131e-61	135.539
LOC102724068	2.06827	2.44112	14.8387	5.79743e-48	2.53479e-45	97.9718		UQCRB	2.61427	4.08645	-17.3168	8.00529e-64	6.38911e-61	134.29
LOC105376065	1.54634	4.46081	14.6903	4.44697e-47	1.8949e-44	95.947		NGFRAP1	1.84892	6.48048	-17.1819	6.5682e-63	5.08085e-60	132.196
FADS3	1.93282	3.50529	14.4317	1.48921e-45	6.08771e-43	92.4578		RPL41	1.78028	3.41876	-17.0192	8.18034e-62	5.87594e-59	129.687
DOC2A	1.69549	2.79011	14.329	5.91329e-45	2.37861e-42	91.0876		TMSB4X	1.63496	6.45805	-16.9848	1.39085e-61	9.84979e-59	129.159
SLC7A5	1.44111	1.21373	14.0458	2.54095e-43	9.32567e-41	87.3516		CCNI	1.93416	6.04263	-16.8979	5.28718e-61	3.69229e-58	127.83
CAMKK1	1.79441	3.47387	14.0435	2.61829e-43	9.53986e-41	87.3218		RPS27A	2.38915	4.08229	-16.8596	9.51735e-61	6.55537e-58	127.245
TSPYL2	1.83173	4.59258	14.0276	3.22993e-43	1.16838e-40	87.1133		RPL13A	2.09988	3.45319	-16.7363	6.25863e-60	4.17688e-57	125.372
LOC105371692	1.97547	3.17504	13.8766	2.32994e-42	8.25012e-40	85.1505		RPL9	1.97597	3.76999	-16.5828	6.43294e-59	4.20071e-56	123.054
PER1	1.57107	1.49223	13.7996	6.33754e-42	2.16774e-39	84.1566		SEPW1	1.87839	6.32151	-16.5043	2.10363e-58	1.33889e-55	121.875
LOC105376066	1.10916	5.42885	13.7504	1.19811e-41	4.01613e-39	83.5241		RPLP1	2.17875	3.80702	-16.4193	7.54523e-58	4.74227e-55	120.605
SULT1A1	1.78657	3.49604	13.6341	5.35881e-41	1.74965e-38	82.0363		CYCS	2.60445	4.70237	-16.3397	2.48457e-57	1.5235e-54	119.419
CPNE7	1.54153	2.48127	13.5567	1.44319e-40	4.65161e-38	81.0525		RPL23A	2.04335	2.98525	-16.3082	3.9752e-57	2.40816e-54	118.952
LOC105372993	1.61022	1.3487	13.4739	4.14479e-40	1.30252e-37	80.0049		BEX1	1.961	6.14559	-16.2676	7.28333e-57	4.30839e-54	118.35
COG1	1.82221	3.20128	13.3559	1.84504e-39	5.62245e-37	78.5222		RPL17	1.55517	2.36844	-16.1494	4.20501e-56	2.43025e-53	116.606
RASD1	1.54922	1.88591	13.1922	1.43744e-38	4.25153e-36	76.484		RPL14	2.07425	3.35488	-16.0814	1.14835e-55	6.56138e-53	115.607
FSCN1	1.20803	1.33929	13.1916	1.44727e-38	4.25556e-36	76.4772		TOMM20	2.13558	5.34822	-15.9261	1.12397e-54	6.14285e-52	113.338
ARRDC3	1.72539	1.65317	13.1571	2.22381e-38	6.4633e-36	76.0508		RPL35	1.90541	3.39059	-15.9201	1.2281e-54	6.63979e-52	113.25
RBPMS	1.70173	2.00452	13.0502	8.37347e-38	2.33904e-35	74.7346		UQCR11	2.11044	3.86313	-15.8521	3.31115e-54	1.7525e-51	112.264
LUC7L2	1.14626	1.29128	13.0116	1.34787e-37	3.72375e-35	74.2621		RPS29	1.90617	2.62375	-15.8398	3.9598e-54	2.07399e-51	112.086
RPS26P51	1.07159	0.669912	12.9665	2.34855e-37	6.45286e-35	73.7109		RPL15	2.23764	5.13498	-15.6773	4.17938e-53	2.10143e-50	109.742
PDE2A	1.64337	5.1048	12.9608	2.52034e-37	6.85002e-35	73.6409		PEG3	1.90416	6.40669	-15.4262	1.53381e-51	7.27561e-49	106.16
LOC286083	1.12937	0.84827	12.9592	2.5674e-37	6.9404e-35	73.6225		C5orf63	1.47137	2.57622	-15.4153	1.79188e-51	8.42033e-49	106.006
STK40	1.74322	2.65249	12.8666	7.97797e-37	2.12244e-34	72.4972		DYNLL1	1.78067	6.16786	-15.0963	1.61803e-49	7.46389e-47	101.529
ELFN2	1.44125	2.05982	12.7484	3.35808e-36	8.79414e-34	71.0708		CALM2	1.19993	9.12168	-14.9606	1.07236e-48	4.90175e-46	99.6491
LRIG1	1.40858	1.19617	12.7058	5.6159e-36	1.44068e-33	70.5605		NDUFA1	2.13639	4.3969	-14.9193	1.90223e-48	8.61675e-46	99.0794
RHOT2	1.59581	3.93483	12.5792	2.57313e-35	6.50148e-33	69.0501		SEC62	1.50511	6.36384	-14.8825	3.16621e-48	1.40885e-45	98.573
RAP1GAP	1.18365	5.7492	12.217	1.85443e-33	4.44013e-31	64.8066		COX6C	2.07062	4.7696	-14.8515	4.8591e-48	2.14316e-45	98.1473
KIAA0930	1.12979	5.95595	12.1369	4.70576e-33	1.10566e-30	63.883		HINT1	2.0907	4.98117	-14.7257	2.74116e-47	1.18817e-44	96.4278
PRKCZ	1.57618	3.5229	12.1304	5.0745e-33	1.18675e-30	63.8082		POMP	2.12884	4.50681	-14.6252	1.0827e-46	4.57474e-44	95.0627
ULK3	1.77421	5.16354	12.1104	6.40151e-33	1.49016e-30	63.5778		COX2	2.20949	3.17258	-14.4922	6.57777e-46	2.75614e-43	93.2698
EIF4A3	1.53449	1.19993	12.091	8.00746e-33	1.85541e-30	63.3558		LINC00599	1.24623	7.21229	-14.4677	9.1646e-46	3.80831e-43	92.9402
LOC105373942	1.09469	0.790187	11.9997	2.29285e-32	5.19309e-30	62.3125		RGS4	2.01713	5.71503	-14.4591	1.02897e-45	4.2408e-43	92.8251
CTSH	1.05132	0.685727	11.9918	2.5085e-32	5.63081e-30	62.2234		SCOC	2.45341	4.30653	-14.3555	4.1446e-45	1.6806e-42	91.4408
APEX1	2.00319	3.19455	11.9747	3.05233e-32	6.82108e-30	62.0288		UQCR10	2.07706	4.01686	-14.3221	6.48978e-45	2.58978e-42	90.9952
RAPGEFL1	1.43066	3.61696	11.8674	1.03841e-31	2.25053e-29	60.8148		GAP43	1.35224	7.28098	-14.2524	1.64553e-44	6.46397e-42	90.0708
KCNQ1	1.38907	1.35083	11.8287	1.61146e-31	3.4479e-29	60.3791		RPS3A	1.7775	3.03897	-14.196	3.48396e-44	1.35796e-41	89.3255
CENPT	1.70855	4.14935	11.8078	2.04116e-31	4.34879e-29	60.1448		FAM118A	1.90713	2.86308	-14.1764	4.52417e-44	1.74984e-41	89.066
ENPP7P2	1.20005	1.45658	11.7223	5.35325e-31	1.11226e-28	59.1889		RPS28	1.60787	2.82124	-14.1465	6.72244e-44	2.58024e-41	88.6725
ACADVL	1.40985	5.96441	11.6007	2.08544e-30	4.16103e-28	57.8409		NGRN	2.09579	4.73447	-14.113	1.04698e-43	3.98813e-41	88.2324
LOC101926935	1.39732	1.55904	11.5404	4.07655e-30	8.0698e-28	57.1766		HIVEP2	1.40634	7.29491	-14.0927	1.36888e-43	5.1751e-41	87.9661
ABR	1.16467	5.21537	11.5315	4.50089e-30	8.87488e-28	57.0785		THUMPD3-AS1	1.76134	6.04841	-14.0738	1.75739e-43	6.54544e-41	87.7179
DAGLB	1.44011	2.43634	11.4928	6.90069e-30	1.34486e-27	56.6549		RPS15	1.58964	3.50563	-13.9015	1.68313e-42	6.04495e-40	85.4735
MAMSTR	1.04902	0.815047	11.4741	8.48223e-30	1.63408e-27	56.4505		CAMK2N1	1.72011	5.4122	-13.8921	1.90381e-42	6.78904e-40	85.3511
AGAP3	1.41794	4.37491	11.4584	1.00886e-29	1.92876e-27	56.2786		SPRED1	1.98171	5.43065	-13.8719	2.47678e-42	8.70874e-40	85.0898
CEP72	1.51475	1.6802	11.4482	1.12856e-29	2.14944e-27	56.1675		NEDD8	1.99213	3.91193	-13.8685	2.59077e-42	9.04628e-40	85.0451
DPH1	1.45868	1.93138	11.4375	1.27009e-29	2.40986e-27	56.0504		TOMM5	2.1773	3.14835	-13.8242	4.60821e-42	1.58702e-39	84.4731
BRD4	1.24049	4.4748	11.4131	1.6602e-29	3.1148e-27	55.785		NDUFB2	1.88793	4.07937	-13.7899	7.18839e-42	2.44216e-39	84.0315
PKD2L2	1.32779	1.54323	11.4003	1.91077e-29	3.54522e-27	55.6457		B3GALT2	2.01392	3.69662	-13.7792	8.25146e-42	2.78451e-39	83.8945
LOC105375217	1.49706	1.56456	11.345	3.4988e-29	6.44406e-27	55.0463		RPL39	1.16243	1.47784	-13.696	2.41747e-41	8.04986e-39	82.8269
SLC6A6	1.39424	1.72909	11.2976	5.86203e-29	1.06408e-26	54.5349		ND2	2.01477	2.85111	-13.6557	4.06327e-41	1.34411e-38	82.3112
POMT1	1.70946	3.8782	11.2417	1.07591e-28	1.939e-26	53.9333		RPS10	1.13806	1.53354	-13.6189	6.51184e-41	2.1124e-38	81.8428
NAPA	1.53382	3.59285	11.2235	1.30982e-28	2.31899e-26	53.7384		TMSB10	1.27853	6.06168	-13.5438	1.70202e-40	5.45091e-38	80.8887
LRCH4	1.17553	1.31983	11.207	1.56587e-28	2.75291e-26	53.5615		RPS8	1.73186	3.8016	-13.4759	4.04018e-40	1.27764e-37	80.0302
UNC5B	1.04584	0.976475	11.1919	1.84195e-28	3.22701e-26	53.4006		RPL37	1.77404	2.86007	-13.4699	4.35884e-40	1.36129e-37	79.9549
RELL2	1.00833	0.815252	11.1441	3.08208e-28	5.34379e-26	52.8907		LINC00657	1.7761	5.6411	-13.4024	1.02579e-39	3.16427e-37	79.1051
IFITM10	1.39155	2.52202	11.1429	3.12136e-28	5.39331e-26	52.8782		MIR100HG	1.4848	6.24404	-13.3301	2.55217e-39	7.73047e-37	78.2
RGS11	1.46423	3.42731	11.1234	3.85074e-28	6.56335e-26	52.6701		COX6B1	1.87101	3.84079	-13.3099	3.29168e-39	9.85172e-37	77.9474
NFE2L3	1.22231	1.00504	11.0569	7.83842e-28	1.31814e-25	51.9661		RPL24	1.80149	3.77203	-13.1084	4.07213e-38	1.17e-35	75.4502
CBWD6	1.07149	3.46201	11.0434	9.0536e-28	1.51741e-25	51.8234		LOC105373513	1.69031	4.36708	-13.0989	4.58314e-38	1.30934e-35	75.3329
GRIK3	1.16214	4.48403	11.0379	9.59836e-28	1.60337e-25	51.7655		NDUFS5	1.77886	4.33647	-13.0784	5.90603e-38	1.66832e-35	75.0811
NCOR2	1.2444	4.41487	11.0361	9.78901e-28	1.6298e-25	51.746		RPL18A	1.3418	2.08176	-13.072	6.39483e-38	1.7963e-35	75.0022
TMEM145	1.16617	2.40416	10.9855	1.67628e-27	2.76344e-25	51.2133		RPS4X	1.95096	2.59822	-13.0373	9.82306e-38	2.7288e-35	74.5761
DBN1	1.30862	1.71168	10.9399	2.71607e-27	4.44843e-25	50.7353		FTL	1.48927	6.53869	-12.9609	2.51483e-37	6.85002e-35	73.643
RRP7BP	1.08061	1.18119	10.9355	2.84364e-27	4.64224e-25	50.6899		SERPINI1	1.21268	7.89836	-12.931	3.63281e-37	9.76798e-35	73.278
FAM65C	1.11328	1.30686	10.915	3.53086e-27	5.72694e-25	50.4755		RBX1	1.72731	4.61842	-12.861	8.54509e-37	2.26135e-34	72.429
TMEM123	1.33443	1.38558	10.8872	4.73385e-27	7.60456e-25	50.1852		UGP2	1.80503	5.35284	-12.7381	3.80113e-36	9.90283e-34	70.9478
NOL4L	1.48076	3.17758	10.8441	7.43829e-27	1.17982e-24	49.7377		NENF	1.79603	3.07076	-12.7119	5.21689e-36	1.34518e-33	70.6336
TRABD	1.0886	1.31864	10.8168	9.89966e-27	1.55551e-24	49.4547		RPL27	1.70096	3.47582	-12.6823	7.45588e-36	1.90299e-33	70.2793
C19orf66	1.47815	3.04592	10.7427	2.14589e-26	3.28955e-24	48.6887		NRSN1	1.42976	6.50966	-12.5062	6.1438e-35	1.54458e-32	68.1866
MMP17	1.23399	3.13236	10.6455	5.86957e-26	8.80979e-24	47.6926		CAP2	1.10413	7.23362	-12.4975	6.82111e-35	1.70633e-32	68.0829
SSBP4	1.34337	3.22306	10.6097	8.48444e-26	1.25842e-23	47.3279		ARL6IP1	1.7759	6.50329	-12.4909	7.37313e-35	1.82625e-32	68.0057
IL34	1.26197	1.90082	10.5992	9.45014e-26	1.38936e-23	47.2212		FKBP3	1.57261	5.67446	-12.352	3.81272e-34	9.39743e-32	66.3756
FBXO44	1.26128	3.73408	10.5937	9.99949e-26	1.46584e-23	47.1653		RPS7	1.55124	3.0071	-12.2954	7.41693e-34	1.81917e-31	65.7155
GRIK4	1.34742	3.81553	10.593	1.00699e-25	1.46791e-23	47.1584		PRNP	1.41573	7.23359	-12.2917	7.74703e-34	1.89092e-31	65.6723
TMEM175	1.4476	4.2729	10.593	1.0072e-25	1.46791e-23	47.1582		OLFM1	1.14818	7.31444	-12.2871	8.17114e-34	1.9848e-31	65.6195
CDC123	1.62673	4.03319	10.5423	1.69185e-25	2.40986e-23	46.6448		RPS3	1.77978	3.8768	-12.2267	1.65739e-33	4.00651e-31	64.918
USP3	1.67488	3.13424	10.5368	1.78938e-25	2.54157e-23	46.5894		PNMA2	1.78236	4.95342	-12.2177	1.83923e-33	4.4248e-31	64.8147
FSTL3	1.12982	1.53018	10.4821	3.12655e-25	4.34271e-23	46.0371		RPS21	1.51867	2.47389	-12.0454	1.355e-32	3.12526e-30	62.8341
CCNL2	1.32475	5.43775	10.4615	3.85115e-25	5.29071e-23	45.8308		RPS23	1.73694	3.05227	-12.0068	2.11172e-32	4.82635e-30	62.3941
AGPAT4-IT1	1.06092	0.895752	10.4547	4.12884e-25	5.64137e-23	45.7619		RPS6	1.82032	4.24173	-12.0041	2.17825e-32	4.95587e-30	62.3634
CTIF	1.34321	5.15594	10.446	4.50809e-25	6.12624e-23	45.675		ATP5J2	1.4816	3.44622	-11.9937	2.4558e-32	5.53723e-30	62.2444
SSBP3	1.115	5.01312	10.4233	5.67622e-25	7.69289e-23	45.447		RNR1	1.51821	2.53923	-11.9684	3.27877e-32	7.29468e-30	61.9578
SMG6	1.26147	4.49243	10.4156	6.13314e-25	8.28979e-23	45.3704		COX17	1.42347	1.75901	-11.9157	5.99072e-32	1.31537e-29	61.3602
PCNT	1.34812	4.72451	10.411	6.42681e-25	8.66345e-23	45.3241		RPL36AL	1.42846	2.13169	-11.8655	1.06089e-31	2.28938e-29	60.7936
PPARGC1B	1.4579	3.13485	10.404	6.89525e-25	9.27005e-23	45.2545		BEX5	1.60163	3.72596	-11.7599	3.50616e-31	7.40728e-29	59.6084
SDR39U1	1.17107	1.4249	10.3705	9.66336e-25	1.28201e-22	44.9205		NDUFA4	1.65265	5.83276	-11.7458	4.10865e-31	8.60779e-29	59.4512
CES4A	1.4397	4.37214	10.3693	9.78762e-25	1.29508e-22	44.9079		TXN	1.69576	3.65919	-11.72	5.49425e-31	1.13686e-28	59.1631
PACS2	1.256	4.14263	10.3642	1.03046e-24	1.35991e-22	44.8569		EEF1A1	1.55888	3.96359	-11.7187	5.57537e-31	1.14892e-28	59.1486
BCKDK	1.16016	1.08167	10.3533	1.14923e-24	1.5048e-22	44.749		DIRAS2	1.43794	4.98953	-11.6764	8.96236e-31	1.83186e-28	58.6781
CHST11	1.46487	2.99052	10.314	1.70477e-24	2.20922e-22	44.3589		ELAVL4	1.30726	6.7288	-11.6382	1.37368e-30	2.79636e-28	58.2548
ACTB	1.32565	5.9361	10.2787	2.42746e-24	3.09e-22	44.0093		TMEM167A	1.81208	2.62331	-11.6336	1.4451e-30	2.92988e-28	58.2045
MAPRE3	1.27573	2.45025	10.2728	2.57428e-24	3.26039e-22	43.9512		RN7SK	1.14059	3.02331	-11.5942	2.24189e-30	4.45551e-28	57.7692
GRASP	1.01654	1.46431	10.2015	5.23166e-24	6.52737e-22	43.2497		MT3	1.51055	3.24082	-11.5026	6.19365e-30	1.2165e-27	56.7621
P4HTM	1.41772	4.73284	10.1984	5.39708e-24	6.71709e-22	43.2189		ETV1	1.55915	3.54165	-11.4955	6.70114e-30	1.31105e-27	56.684
B4GALNT3	1.33888	2.79097	10.1826	6.30928e-24	7.83302e-22	43.0644		NDUFA12	1.70494	3.81628	-11.491	7.04075e-30	1.36686e-27	56.635
BCR	1.26461	2.14866	10.1581	8.04538e-24	9.84257e-22	42.824		SUMO2	1.56832	3.33319	-11.4787	8.07052e-30	1.56075e-27	56.4998
MEGF11	1.15031	1.45843	10.1475	8.93482e-24	1.08515e-21	42.7203		COX6A1	1.46452	3.95268	-11.4593	9.99147e-30	1.91749e-27	56.2882
PLXNA2	1.31209	5.0236	10.1172	1.2042e-23	1.45549e-21	42.4251		ST8SIA3	1.53676	5.6266	-11.4221	1.50478e-29	2.84443e-27	55.8824
STX1A	1.04008	5.08343	10.1111	1.27803e-23	1.54102e-21	42.3663		RPL12	1.4319	2.26217	-11.3672	2.7464e-29	5.07691e-27	55.2862
SH3GL1	1.20515	2.17249	10.1067	1.33567e-23	1.59978e-21	42.3227		AKAP11	1.54125	5.93567	-11.3379	3.78103e-29	6.93846e-27	54.9694
STAG3L5P-PVRIG2P-PILRB	1.26605	2.87107	10.1066	1.3363e-23	1.59978e-21	42.3222		NDUFB1	1.40531	3.17699	-11.2251	1.28785e-28	2.29626e-26	53.7552
TUB	1.32004	2.08531	10.1042	1.36832e-23	1.63034e-21	42.2988		SNHG6	1.59417	3.40797	-11.2081	1.54733e-28	2.72987e-26	53.5733
MAP3K14	1.16052	1.53171	10.0958	1.48538e-23	1.76563e-21	42.2176		FAM200B	1.77574	3.55495	-11.1792	2.11206e-28	3.67462e-26	53.2651
ANKRD11	1.01953	5.78102	10.0726	1.86515e-23	2.20663e-21	41.9925		TOMM7	1.60096	2.99553	-11.1426	3.13296e-28	5.39481e-26	52.8745
INSL6	1.41708	2.0783	10.0546	2.22639e-23	2.60857e-21	41.8174		RPS24	1.53685	3.76863	-11.1243	3.81398e-28	6.52281e-26	52.6796
MEIS3	1.14036	3.94912	10.0544	2.23083e-23	2.60857e-21	41.8154		NAP1L2	1.79426	3.24291	-11.1105	4.42221e-28	7.51193e-26	52.5331
GIT1	1.26905	1.9396	10.0394	2.58305e-23	2.99259e-21	41.6705		RPL8	1.47969	3.36927	-11.0611	7.4978e-28	1.26509e-25	52.0101
SPSB3	1.39952	3.30968	10.0265	2.92942e-23	3.36289e-21	41.546		RPS17	1.47827	2.47535	-10.913	3.60562e-27	5.82939e-25	50.4548
QTRT1	1.31274	4.35746	10.0179	3.18713e-23	3.62561e-21	41.4627		NDUFC1	1.61569	3.57793	-10.8557	6.58786e-27	1.05157e-24	49.8579
SLC9A1	1.1603	1.72567	9.9856	4.36481e-23	4.89882e-21	41.1517		OAZ1	1.26512	5.67444	-10.825	9.09024e-27	1.43281e-24	49.5391
PSRC1	1.31845	2.30412	9.97868	4.66855e-23	5.22805e-21	41.0852		C11orf31	1.46426	3.70266	-10.7851	1.37961e-26	2.12785e-24	49.1261
LINC00673	1.37006	2.68983	9.96695	5.23224e-23	5.83331e-21	40.9725		ANKRD26P3	1.24423	1.20019	-10.7336	2.35745e-26	3.59196e-24	48.5956
KAT2A	1.19432	5.3977	9.96112	5.53685e-23	6.14566e-21	40.9166		BEX2	1.44638	5.35793	-10.7311	2.4197e-26	3.67567e-24	48.5698
RAB26	1.31182	4.49851	9.9047	9.56103e-23	1.03163e-20	40.3765		KCNA2	1.61326	3.97284	-10.6977	3.4196e-26	5.17895e-24	48.2274
SYT12	1.215	2.58849	9.86141	1.45105e-22	1.55235e-20	39.9641		NUCKS1	1.36945	4.64147	-10.6621	4.94418e-26	7.46541e-24	47.8625
RASAL1	1.26571	2.38619	9.83386	1.89066e-22	2.00136e-20	39.7025		BRK1	1.66646	3.92531	-10.637	6.40102e-26	9.57886e-24	47.6068
XYLT1	1.10004	6.39377	9.83335	1.89998e-22	2.00699e-20	39.6977		C14orf2	1.48012	5.60988	-10.63	6.88467e-26	1.02721e-23	47.5347
MIR5047	1.061	3.9905	9.82088	2.14121e-22	2.25707e-20	39.5795		BEX4	1.53686	5.80472	-10.6112	8.35261e-26	1.24254e-23	47.3434
LOC105372449	1.09152	1.11173	9.81758	2.21002e-22	2.32473e-20	39.5483		SPRED2	1.48904	5.37766	-10.6012	9.25184e-26	1.36821e-23	47.2422
CAPZB	1.20799	4.1178	9.78819	2.92738e-22	3.05377e-20	39.2704		PET100	1.30757	2.62243	-10.5999	9.3802e-26	1.38313e-23	47.2286
SGSM2	1.27662	4.01462	9.77888	3.19961e-22	3.32396e-20	39.1825		HIGD1A	1.69651	4.56518	-10.5736	1.22873e-25	1.7856e-23	46.9614
MAMLD1	1.41242	2.79565	9.72783	5.20229e-22	5.33558e-20	38.7022		ANKRD20A4	1.01296	2.69117	-10.5683	1.29704e-25	1.87943e-23	46.9078
TSNARE1	1.42476	3.5376	9.71877	5.66998e-22	5.78281e-20	38.6171		TMEM14A	1.48459	5.31868	-10.5548	1.48924e-25	2.13944e-23	46.7711
ZMIZ1	1.41982	3.0455	9.64816	1.10575e-21	1.10533e-19	37.9571		RPS13	1.56213	3.31168	-10.5263	1.99347e-25	2.82349e-23	46.4825
LOC105369826	1.23799	1.29839	9.64531	1.13589e-21	1.13321e-19	37.9305		RPL11	1.45321	2.23659	-10.4981	2.65556e-25	3.709e-23	46.1987
RPS6KA5	1.37959	4.02431	9.64388	1.15128e-21	1.14628e-19	37.9172		NDUFB3	1.59671	2.86652	-10.4767	3.30036e-25	4.56854e-23	45.9835
RASGEF1C	1.2079	2.70773	9.64191	1.17284e-21	1.1651e-19	37.8989		SRP14	1.57549	4.7419	-10.4728	3.43574e-25	4.73295e-23	45.9438
MFSD10	1.30185	3.02434	9.64173	1.17481e-21	1.1651e-19	37.8973		RPS27L	1.5641	2.67695	-10.392	7.78586e-25	1.04395e-22	45.1343
MAP3K12	1.22049	2.119	9.60799	1.61361e-21	1.58156e-19	37.5837		SUB1	1.61608	4.79768	-10.3847	8.3826e-25	1.118e-22	45.0612
PCDH1	1.17861	2.00899	9.59811	1.77057e-21	1.72866e-19	37.492		COX7A2	1.54974	4.2401	-10.3732	9.40984e-25	1.25168e-22	44.9468
EFHD2	1.16542	3.30201	9.58244	2.05078e-21	1.98681e-19	37.3468		DYNLT3	1.78417	3.55056	-10.3393	1.32232e-24	1.71802e-22	44.6102
UNC5A	1.16406	3.84412	9.57058	2.29162e-21	2.21161e-19	37.2371		ATP5H	1.51637	3.7657	-10.3012	1.93748e-24	2.49152e-22	44.2323
CDK10	1.30029	3.65696	9.56551	2.40304e-21	2.31469e-19	37.1902		HNRNPA3	1.39245	4.83104	-10.2542	3.09911e-24	3.91523e-22	43.7676
ECE1	1.14036	2.43106	9.52247	3.59099e-21	3.42616e-19	36.7934		SCN2B	1.42988	2.72154	-10.2172	4.47906e-24	5.60228e-22	43.4033
HACD4	1.53478	3.626	9.51747	3.76244e-21	3.58294e-19	36.7474		POLR2K	1.66432	2.87127	-10.1529	8.46704e-24	1.03333e-21	42.7735
BRSK2	1.04595	2.97139	9.47445	5.61142e-21	5.31352e-19	36.3525		TUBA1B	1.10621	6.86397	-10.0715	1.8865e-23	2.22664e-21	41.9812
PPP1R13B	1.08023	5.44215	9.44299	7.50845e-21	7.04352e-19	36.0649		RPSA	1.35481	2.85691	-10.0653	2.00372e-23	2.35947e-21	41.9216
CDC34	1.06814	1.44977	9.44197	7.57987e-21	7.08407e-19	36.0555		CREG2	1.32787	4.42172	-10.0373	2.63735e-23	3.04848e-21	41.6499
RHBDD3	1.18373	1.77885	9.41557	9.67143e-21	8.98871e-19	35.8149		RPS15A	1.36987	2.40378	-10.0366	2.65341e-23	3.06e-21	41.6439
TSTA3	1.07311	1.33818	9.40515	1.06468e-20	9.85881e-19	35.72		ATP5L	1.47906	4.22499	-10.0325	2.7625e-23	3.17852e-21	41.604
PPP1R37	1.11448	2.01915	9.40286	1.08732e-20	1.00499e-18	35.6992		RPS12	1.36277	2.67622	-10.0254	2.96133e-23	3.39177e-21	41.5353
ATP13A1	1.22354	2.0909	9.36949	1.47771e-20	1.35339e-18	35.3963		C18orf32	1.10127	1.99575	-10.0201	3.1184e-23	3.55547e-21	41.4842
USP2	1.06393	1.37245	9.3664	1.5203e-20	1.38985e-18	35.3682		MRPL33	1.43708	3.56447	-10.0082	3.50176e-23	3.97453e-21	41.3696
E4F1	1.00822	1.18117	9.36292	1.56954e-20	1.43227e-18	35.3367		COX7A1	1.29804	2.65004	-9.96864	5.14722e-23	5.75127e-21	40.9887
TRMT1	1.26671	2.21934	9.35045	1.7596e-20	1.59702e-18	35.2239		ENY2	1.52739	3.96005	-9.95895	5.65455e-23	6.26248e-21	40.8958
RASL10A	1.15261	2.10198	9.3463	1.82785e-20	1.65596e-18	35.1863		RPL3	1.50576	3.9804	-9.95373	5.94874e-23	6.54505e-21	40.8456
VCP	1.38813	3.44845	9.3019	2.74258e-20	2.46249e-18	34.7857		MRPL51	1.52272	2.84287	-9.94722	6.33626e-23	6.94103e-21	40.7832
LOC146880	1.19015	4.2177	9.29581	2.89888e-20	2.58976e-18	34.731		FAM3C	1.36987	3.88558	-9.92345	7.97644e-23	8.68102e-21	40.5557
ID2	1.23349	4.33893	9.29496	2.92149e-20	2.60453e-18	34.7233		C3orf14	1.56538	5.05417	-9.8953	1.04687e-22	1.12714e-20	40.2869
RAD54L2	1.28089	3.63685	9.28919	3.07911e-20	2.73052e-18	34.6714		PNMAL1	1.38906	3.33004	-9.83694	1.83558e-22	1.9554e-20	39.7318
PGBD5	1.18322	5.19206	9.28853	3.09768e-20	2.74215e-18	34.6655		COX16	1.10261	1.90442	-9.83667	1.84033e-22	1.95632e-20	39.7292
FHL1	1.05136	6.04913	9.27113	3.62909e-20	3.20131e-18	34.5092		C2orf74	1.45081	2.28471	-9.83547	1.86168e-22	1.97483e-20	39.7178
KLHL29	1.22855	5.21198	9.26635	3.7902e-20	3.33756e-18	34.4663		GUCY1B3	1.43714	5.31272	-9.78989	2.8804e-22	3.01101e-20	39.2864
WDFY2	1.36675	4.1373	9.2661	3.79879e-20	3.33928e-18	34.464		CSTF3	1.02488	6.63134	-9.77347	3.36899e-22	3.4927e-20	39.1316
MLST8	1.19631	1.66063	9.24469	4.61371e-20	4.01353e-18	34.2722		COX8A	1.31521	2.66838	-9.72767	5.21026e-22	5.33558e-20	38.7007
PYGB	1.29324	2.9614	9.24395	4.64473e-20	4.03354e-18	34.2656		MORF4L1	1.11139	5.52348	-9.70578	6.41308e-22	6.52745e-20	38.4954
DENND6B	1.21548	3.01112	9.22063	5.73681e-20	4.95623e-18	34.0571		GABRG2	1.04065	7.37178	-9.6819	8.04038e-22	8.13437e-20	38.2719
PGAP3	1.01779	1.18216	9.19042	7.53616e-20	6.46631e-18	33.7878		RPL19	1.36546	3.70292	-9.67673	8.44349e-22	8.52504e-20	38.2236
ADAMTS16	1.28405	2.38651	9.18832	7.68029e-20	6.57875e-18	33.7691		RNF7	1.50108	2.60383	-9.66877	9.10248e-22	9.14375e-20	38.1494
NOXA1	1.19671	3.8784	9.16871	9.16433e-20	7.78364e-18	33.5948		UQCRQ	1.35814	4.24181	-9.66868	9.11083e-22	9.14375e-20	38.1484
STK32C	1.09958	2.21287	9.15304	1.05511e-19	8.93132e-18	33.4557		USP32P1	1.04038	6.05914	-9.65645	1.02255e-21	1.0242e-19	38.0344
PER3	1.44632	3.52432	9.1453	1.13098e-19	9.52545e-18	33.3872		TAF1D	1.20032	5.5811	-9.59547	1.81496e-21	1.76174e-19	37.4675
DLGAP4	1.00402	5.17073	9.10939	1.56027e-19	1.29672e-17	33.0696		HOPX	1.27771	2.76145	-9.57069	2.28924e-21	2.21161e-19	37.2382
CFAP20	1.37308	1.95267	9.10827	1.57604e-19	1.30767e-17	33.0597		POLR2I	1.33049	2.84782	-9.55828	2.57102e-21	2.46705e-19	37.1235
NT5DC3	1.28032	2.6287	9.10338	1.64643e-19	1.36382e-17	33.0166		ARPP19	1.14935	6.60406	-9.55464	2.65992e-21	2.5475e-19	37.0899
TMEM231	1.15988	2.22457	9.09386	1.79266e-19	1.48251e-17	32.9326		RPL6	1.25386	3.33683	-9.5352	3.18939e-21	3.04878e-19	36.9106
SH2B3	1.1867	1.98768	9.08836	1.88296e-19	1.54955e-17	32.8841		TCEAL1	1.45184	3.26754	-9.51454	3.8663e-21	3.67488e-19	36.7205
KCND3	1.0568	6.24515	9.07178	2.18286e-19	1.78176e-17	32.7383		ND4	1.51256	2.79716	-9.49259	4.7419e-21	4.49863e-19	36.5188
NPTXR	1.04109	4.11502	9.05397	2.55801e-19	2.07786e-17	32.5818		PGM2L1	1.27545	5.45591	-9.44255	7.53936e-21	7.05934e-19	36.0608
MIB2	1.09284	2.19681	9.04639	2.73634e-19	2.21912e-17	32.5153		STMN2	1.10362	6.72958	-9.43191	8.31835e-21	7.74546e-19	35.9637
SDF4	1.09463	2.44455	8.99844	4.18586e-19	3.33549e-17	32.0959		LOC100505715	1.42811	4.11533	-9.41173	1.00202e-20	9.29571e-19	35.7799
LINC01410	1.18357	4.63729	8.99601	4.2769e-19	3.39726e-17	32.0746		C1orf61	1.36033	4.23529	-9.38375	1.29628e-20	1.19374e-18	35.5256
SHISA7	1.20739	2.83422	8.98376	4.76602e-19	3.75611e-17	31.9678		OIP5-AS1	1.16811	2.18748	-9.35777	1.64542e-20	1.49879e-18	35.2901
UNC45A	1.3279	3.19221	8.98136	4.868e-19	3.8245e-17	31.9469		COX1	1.43999	3.78037	-9.33699	1.99052e-20	1.80009e-18	35.1021
NDUFV1	1.26125	4.63892	8.94808	6.52743e-19	5.08846e-17	31.6576		HNRNPU-AS1	1.36929	4.79418	-9.26387	3.87674e-20	3.40186e-18	34.444
CAMKV	1.24858	4.72277	8.92782	7.7996e-19	6.03341e-17	31.4819		ANAPC16	1.23934	3.87624	-9.25466	4.21477e-20	3.68561e-18	34.3615
FLYWCH1	1.17868	2.49718	8.92378	8.08153e-19	6.22278e-17	31.4469		LAMTOR5	1.49892	3.32768	-9.23907	4.85498e-20	4.20885e-18	34.2219
ASL	1.16286	1.88149	8.9128	8.89877e-19	6.83113e-17	31.3519		LOC101929544	1.2038	4.07803	-9.23635	4.97581e-20	4.30617e-18	34.1976
RALGDS	1.15027	3.7675	8.9118	8.97712e-19	6.88077e-17	31.3432		GPR22	1.46114	4.38004	-9.19552	7.19767e-20	6.19702e-18	33.8332
RNF216	1.18424	4.3891	8.90268	9.72344e-19	7.41888e-17	31.2645		SERF2	1.20617	3.55712	-9.18458	7.94391e-20	6.79299e-18	33.7358
FAM163B	1.04129	2.14798	8.90096	9.87098e-19	7.52004e-17	31.2496		RPS11	1.27916	2.85678	-9.18103	8.20217e-20	7.00192e-18	33.7042
NFX1	1.1739	5.1527	8.86986	1.29555e-18	9.79574e-17	30.9814		OTUD6B-AS1	1.48316	3.35913	-9.15275	1.05777e-19	8.93881e-18	33.4532
PTCH2	1.17053	3.08544	8.86542	1.34672e-18	1.01521e-16	30.9432		PRKAR1A	1.329	5.25934	-9.14709	1.11298e-19	9.38956e-18	33.403
AKAP8L	1.08402	5.2288	8.85238	1.50889e-18	1.13067e-16	30.8311		COX3	1.36474	3.07417	-9.12676	1.33556e-19	1.11736e-17	33.2231
PITPNM2	1.11021	3.96333	8.81659	2.0598e-18	1.52307e-16	30.5242		NAP1L5	1.48535	3.04503	-9.08522	1.93642e-19	1.58834e-17	32.8565
TMEM63C	1.15891	2.7108	8.80018	2.37478e-18	1.74826e-16	30.3839		NDUFA5	1.31806	5.38967	-9.07259	2.16715e-19	1.77181e-17	32.7454
LOC155060	1.21331	2.01477	8.79393	2.50689e-18	1.84013e-16	30.3305		HIVEP1	1.23648	5.52304	-9.03154	3.12215e-19	2.52794e-17	32.3851
ATF6B	1.22191	4.52607	8.77349	2.99183e-18	2.18018e-16	30.1561		COA3	1.4288	2.63994	-9.03135	3.12733e-19	2.52806e-17	32.3835
LOC401320	1.21348	4.3701	8.77325	2.99784e-18	2.18139e-16	30.1541		KRT10	1.20847	2.54068	-8.99674	4.24932e-19	3.38069e-17	32.081
CCBE1	1.00157	2.23351	8.75683	3.45455e-18	2.49925e-16	30.0143		UBL5	1.24651	3.57293	-8.98533	4.70023e-19	3.71008e-17	31.9815
STARD4-AS1	1.28511	3.12775	8.72185	4.66872e-18	3.34399e-16	29.7174		ATP6V1G1	1.40626	3.96411	-8.97178	5.29739e-19	4.15535e-17	31.8635
DNAJC11	1.27548	3.05222	8.71997	4.74466e-18	3.39355e-16	29.7015		HSBP1	1.51071	3.86425	-8.94595	6.65091e-19	5.1767e-17	31.6391
LOC105374505	1.05911	1.60498	8.70412	5.43623e-18	3.86072e-16	29.5673		TSPYL1	1.34148	3.78074	-8.93718	7.18432e-19	5.579e-17	31.563
DPP7	1.19318	3.66153	8.70136	5.56655e-18	3.94769e-16	29.544		TCEAL2	1.33634	3.98413	-8.92709	7.85028e-19	6.06329e-17	31.4755
PHLDB1	1.09232	1.67285	8.63277	1.00027e-17	6.9757e-16	28.9663		SNRNP27	1.1942	3.74474	-8.9263	7.9043e-19	6.09565e-17	31.4688
CCNL1	1.38008	4.68429	8.62692	1.05131e-17	7.32148e-16	28.9172		RPL30	1.28617	2.86432	-8.8913	1.07421e-18	8.15897e-17	31.1662
ADAMTS10	1.04523	2.86015	8.62484	1.0701e-17	7.44202e-16	28.8998		TPT1	1.32185	4.84986	-8.86765	1.32074e-18	9.97118e-17	30.9624
HGSNAT	1.11193	5.16476	8.62193	1.09685e-17	7.59652e-16	28.8755		IPCEF1	1.08658	4.34835	-8.85933	1.42021e-18	1.06741e-16	30.8908
HS3ST2	1.06298	5.10149	8.53689	2.25305e-17	1.52676e-15	28.1661		LOC101926941	1.21834	4.22256	-8.84973	1.54412e-18	1.15364e-16	30.8083
UCKL1	1.21872	2.54151	8.53412	2.30638e-17	1.5587e-15	28.143		SMDT1	1.27403	2.73604	-8.8384	1.70415e-18	1.26942e-16	30.7111
CYHR1	1.17295	3.93309	8.53221	2.34361e-17	1.57961e-15	28.1273		TXNL4A	1.19681	3.31381	-8.78781	2.64335e-18	1.93184e-16	30.2782
PREB	1.09876	1.34388	8.50325	2.9898e-17	1.98849e-15	27.8874		SYT13	1.32121	3.37637	-8.76478	3.22543e-18	2.34023e-16	30.082
RAB40C	1.03786	3.68324	8.49795	3.12601e-17	2.0736e-15	27.8435		SNX3	1.27824	4.53512	-8.73788	4.06741e-18	2.92999e-16	29.8533
CALN1	1.02648	5.53686	8.4906	3.32454e-17	2.19949e-15	27.7828		TMEM160	1.10647	2.74551	-8.72444	4.56603e-18	3.2751e-16	29.7393
SMPD3	1.18358	2.73088	8.46684	4.05649e-17	2.65925e-15	27.5868		COX14	1.25659	2.91151	-8.70572	5.36222e-18	3.81355e-16	29.5808
HGS	1.11545	2.09667	8.45282	4.56078e-17	2.97047e-15	27.4713		PIK3CA	1.10615	6.20296	-8.65497	8.27807e-18	5.79707e-16	29.1528
RAB11FIP4	1.00638	4.80754	8.45031	4.6572e-17	3.02543e-15	27.4507		GUK1	1.18164	4.81296	-8.64184	9.2591e-18	6.47506e-16	29.0424
TMEM120B	1.07422	2.89328	8.44958	4.68569e-17	3.04001e-15	27.4447		SNRPD2	1.22763	3.36893	-8.63745	9.61148e-18	6.71215e-16	29.0056
KDM4B	1.03188	3.36683	8.44001	5.07484e-17	3.28402e-15	27.3661		CDK5R1	1.36496	3.59138	-8.58176	1.54238e-17	1.05801e-15	28.5395
TMEM184B	1.06341	4.111	8.42816	5.60189e-17	3.60652e-15	27.2688		TMEM246	1.42073	3.44916	-8.56057	1.84509e-17	1.25709e-15	28.3629
LINC00925	1.17395	2.51079	8.41192	6.41183e-17	4.09648e-15	27.1358		CYTB	1.37209	2.45815	-8.53451	2.29869e-17	1.55559e-15	28.1463
DDX58	1.10822	1.90183	8.39096	7.63074e-17	4.81407e-15	26.9644		LSM3	1.21112	2.33165	-8.5251	2.48829e-17	1.66674e-15	28.0683
CRY1	1.2438	2.15223	8.38023	8.34041e-17	5.24861e-15	26.8768		TMEM261	1.2108	2.16162	-8.49745	3.13906e-17	2.07952e-15	27.8394
M6PR	1.32388	2.50876	8.3753	8.68789e-17	5.44683e-15	26.8366		ENSA	1.12442	3.29892	-8.4757	3.76678e-17	2.47903e-15	27.6598
DDX41	1.1367	1.67734	8.35713	1.00966e-16	6.25206e-15	26.6886		UBE2V2	1.27857	4.87509	-8.475	3.78885e-17	2.49029e-15	27.654
MLXIP	1.16299	3.68936	8.33346	1.22748e-16	7.5359e-15	26.4963		DANCR	1.26655	2.33732	-8.46351	4.17101e-17	2.72721e-15	27.5593
CDK5RAP3	1.08517	4.56829	8.32289	1.33913e-16	8.17148e-15	26.4106		FAM200A	1.15168	2.11494	-8.4115	6.4343e-17	4.10562e-15	27.1324
SLC29A1	1.1607	3.21727	8.29918	1.62726e-16	9.84599e-15	26.2187		C4orf3	1.31567	3.31354	-8.3783	8.47522e-17	5.32013e-15	26.861
IQSEC2	1.03579	3.8653	8.2929	1.71335e-16	1.03296e-14	26.1679		INPP5F	1.07257	5.59786	-8.37505	8.7065e-17	5.4517e-15	26.8345
REC114	1.09111	1.99706	8.29199	1.72611e-16	1.03941e-14	26.1606		RPL18	1.17855	3.18783	-8.37263	8.8824e-17	5.55492e-15	26.8148
NOS1AP	1.00749	5.24842	8.26351	2.17959e-16	1.30312e-14	25.931		COX5B	1.17447	4.3909	-8.3723	8.90645e-17	5.55614e-15	26.8122
ZNF76	1.16575	2.57306	8.25906	2.26042e-16	1.34984e-14	25.8951		DYNLRB1	1.13889	4.26826	-8.33001	1.26283e-16	7.74346e-15	26.4683
EFCAB6	1.22064	4.15212	8.25412	2.3535e-16	1.40043e-14	25.8554		CMAS	1.3097	4.30013	-8.30791	1.51471e-16	9.19817e-15	26.2892
MED15	1.12213	3.45181	8.22684	2.93982e-16	1.73088e-14	25.6364		RPL13	1.04165	3.82759	-8.30114	1.6013e-16	9.71228e-15	26.2345
HM13	1.05534	4.39253	8.21262	3.30058e-16	1.92973e-14	25.5225		NEUROD6	1.17819	3.55901	-8.28312	1.85637e-16	1.11518e-14	26.089
KCNQ1OT1	1.23775	6.07689	8.18608	4.09391e-16	2.37972e-14	25.3105		UBA52	1.05976	2.46866	-8.26999	2.06716e-16	1.23884e-14	25.9831
FAT2	1.10903	2.36876	8.18079	4.2734e-16	2.46978e-14	25.2682		ATP5O	1.31174	4.0726	-8.2459	2.51689e-16	1.49412e-14	25.7893
IGFL4	1.18341	2.44142	8.16638	4.8019e-16	2.75621e-14	25.1535		LOC105374509	1.12134	1.8122	-8.2341	2.77102e-16	1.63725e-14	25.6946
CRY2	1.16207	3.16414	8.16254	4.95329e-16	2.83663e-14	25.1229		RAD21	1.31903	3.80348	-8.19284	3.87565e-16	2.25546e-14	25.3644
MAPK14	1.15836	5.43693	8.15384	5.3142e-16	3.0364e-14	25.0537		LIG4	1.24319	2.4363	-8.18272	4.20708e-16	2.43705e-14	25.2836
DVL3	1.11559	1.99767	8.13541	6.16581e-16	3.49913e-14	24.9075		IMPAD1	1.3367	3.00021	-8.18209	4.22849e-16	2.44664e-14	25.2786
RIPK1	1.15614	2.64998	8.11702	7.15005e-16	4.02589e-14	24.7617		SYCE1	1.22656	3.50166	-8.17988	4.30503e-16	2.4852e-14	25.261
ANKRD54	1.05634	1.91028	8.1116	7.46853e-16	4.18646e-14	24.7189		LOC105375666	1.16432	2.66947	-8.17718	4.39994e-16	2.53417e-14	25.2395
ERCC3	1.23063	3.29386	8.10869	7.645e-16	4.28002e-14	24.6959		TXNDC15	1.08075	2.2079	-8.1549	5.26899e-16	3.01399e-14	25.0621
CRMP1	1.16403	3.47232	8.0916	8.76922e-16	4.86136e-14	24.5609		LOC100505797	1.13895	4.1378	-8.13313	6.28037e-16	3.55612e-14	24.8893
FAM65B	1.0163	4.23037	8.07673	9.87921e-16	5.42881e-14	24.4436		GTF3A	1.2555	4.47431	-8.12141	6.90168e-16	3.89476e-14	24.7965
MED27	1.01943	5.44667	8.03292	1.40163e-15	7.61076e-14	24.0995		FIS1	1.13025	2.66616	-8.10349	7.97132e-16	4.44353e-14	24.6547
VSTM2B	1.10984	4.15075	8.01944	1.56044e-15	8.43659e-14	23.9939		OST4	1.06335	1.94068	-8.10255	8.03151e-16	4.47212e-14	24.6473
GPC6	1.22365	6.6153	8.00314	1.77617e-15	9.58234e-14	23.8666		ATXN7L3B	1.23637	2.73465	-8.09776	8.34636e-16	4.64229e-14	24.6095
KIAA0226	1.02549	5.0169	7.9952	1.89168e-15	1.01946e-13	23.8046		GABRA4	1.08565	5.96303	-8.06546	1.0811e-15	5.92142e-14	24.355
ZNF75A	1.24873	2.90405	7.97592	2.20382e-15	1.18135e-13	23.6544		RPS19BP1	1.0264	1.77432	-8.03129	1.41998e-15	7.70204e-14	24.0867
ROGDI	1.07107	3.42558	7.94033	2.91891e-15	1.54166e-13	23.378		BEND6	1.18701	5.00229	-8.02309	1.5158e-15	8.21291e-14	24.0225
LINC01578	1.17714	3.38769	7.89794	4.07326e-15	2.13786e-13	23.0504		NDUFA6	1.2048	2.59239	-7.98154	2.10802e-15	1.13241e-13	23.6981
QARS	1.17936	2.17031	7.89512	4.16445e-15	2.18345e-13	23.0286		ARF3	1.11204	3.90274	-7.97843	2.16049e-15	1.15935e-13	23.6739
ZNF14	1.11029	1.92665	7.89248	4.25147e-15	2.22444e-13	23.0083		SRP9	1.29796	3.50242	-7.93732	2.98909e-15	1.57707e-13	23.3547
LOC105378215	1.12018	1.70218	7.88567	4.48447e-15	2.34391e-13	22.9558		ND1	1.09557	2.1214	-7.84867	5.9877e-15	3.10379e-13	22.6716
PLK2	1.2683	3.84169	7.87545	4.85769e-15	2.53371e-13	22.8772		C12orf76	1.14452	4.25396	-7.84581	6.12253e-15	3.16715e-13	22.6497
GALNT16	1.0946	2.80627	7.86252	5.37454e-15	2.80039e-13	22.7778		RPS16	1.05264	2.23916	-7.83813	6.5003e-15	3.34879e-13	22.5909
ACO2	1.05884	2.27932	7.85784	5.57452e-15	2.90158e-13	22.7419		TCEB1	1.08767	3.59926	-7.80749	8.24838e-15	4.21052e-13	22.3568
RHBDL1	1.08172	2.95333	7.79121	9.35735e-15	4.76212e-13	22.2328		LINC00672	1.07759	2.79525	-7.78291	9.97801e-15	5.05616e-13	22.1697
NKAIN3	1.18272	3.43545	7.78414	9.88361e-15	5.01471e-13	22.179		RPL5	1.13392	4.30237	-7.77158	1.08913e-14	5.47626e-13	22.0836
SARM1	1.08	2.75367	7.77745	1.04085e-14	5.2545e-13	22.1282		ANAPC13	1.1969	2.01053	-7.76185	1.17413e-14	5.86842e-13	22.0098
NEURL1	1.05842	3.71107	7.71304	1.7093e-14	8.34419e-13	21.6408		PDCD5	1.10755	4.77677	-7.75372	1.25014e-14	6.21131e-13	21.9481
RPTOR	1.02073	4.43854	7.68429	2.13029e-14	1.02894e-12	21.4245		KPNA5	1.04059	5.33288	-7.73451	1.44945e-14	7.13108e-13	21.8028
KLHDC4	1.03098	2.73209	7.68335	2.14564e-14	1.03536e-12	21.4174		GPX4	1.06008	4.10458	-7.73402	1.45489e-14	7.15087e-13	21.7991
AP1G2	1.02965	4.29289	7.67181	2.34334e-14	1.12563e-12	21.3308		PGRMC2	1.12356	2.37718	-7.70899	1.76324e-14	8.59085e-13	21.6102
MYRFL	1.06786	2.33732	7.59787	4.11004e-14	1.90467e-12	20.779		LRRN3	1.19571	3.8677	-7.69571	1.95203e-14	9.4466e-13	21.5103
DLGAP3	1.01076	3.6772	7.58357	4.57937e-14	2.11826e-12	20.6728		AK3	1.12058	2.46258	-7.67017	2.37289e-14	1.13846e-12	21.3185
NOP2	1.01792	1.63667	7.57276	4.96845e-14	2.29402e-12	20.5927		LOC100131564	1.12386	5.45376	-7.64519	2.87042e-14	1.36415e-12	21.1315
H3F3B	1.27387	4.142	7.54667	6.04733e-14	2.76423e-12	20.3998		RNF11	1.12775	4.42963	-7.64442	2.88719e-14	1.36954e-12	21.1258
ACTG1	1.20772	4.46546	7.5392	6.3963e-14	2.91316e-12	20.3447		SNHG3	1.15312	2.61711	-7.64274	2.9243e-14	1.38583e-12	21.1133
LIPE-AS1	1.00146	2.72721	7.51442	7.70273e-14	3.47979e-12	20.1623		VWC2	1.03142	2.82627	-7.61915	3.49813e-14	1.63771e-12	20.9373
NPHP4	1.0713	3.41361	7.46134	1.14475e-13	5.06236e-12	19.7734		RPH3A	1.07429	5.04792	-7.61466	3.61933e-14	1.69287e-12	20.9039
MVB12B	1.0436	4.42936	7.461	1.14758e-13	5.06899e-12	19.7709		RPL23	1.09423	3.83005	-7.61326	3.65811e-14	1.70942e-12	20.8934
CERS5	1.14037	4.38695	7.46092	1.14826e-13	5.06899e-12	19.7704		TCEAL4	1.02008	3.53937	-7.60466	3.9043e-14	1.81434e-12	20.8294
ECT2L	1.10235	3.33854	7.42119	1.54205e-13	6.70724e-12	19.481		C11orf74	1.12722	2.57108	-7.57229	4.98611e-14	2.29991e-12	20.5893
MMP24	1.01162	2.60342	7.3943	1.88097e-13	8.10429e-12	19.2861		NEFL	1.11436	4.55784	-7.56442	5.29115e-14	2.43407e-12	20.5309
MTHFD1L	1.00157	4.90184	7.38598	1.99994e-13	8.56549e-12	19.2259		PCNP	1.13324	4.48711	-7.54008	6.35408e-14	2.89918e-12	20.3512
GDAP1L1	1.03083	3.05226	7.36069	2.409e-13	1.01959e-11	19.0433		KRT222	1.18759	3.47366	-7.53985	6.3652e-14	2.90162e-12	20.3495
IST1	1.0201	4.11547	7.35548	2.50303e-13	1.05672e-11	19.0057		SMIM17	1.07764	3.15772	-7.53334	6.6839e-14	3.04139e-12	20.3015
ACAA1	1.20162	3.43778	7.34017	2.80038e-13	1.17534e-11	18.8956		SPCS3	1.07582	2.7912	-7.51985	7.39585e-14	3.35624e-12	20.2022
HIRA	1.06898	4.29207	7.33668	2.87289e-13	1.20477e-11	18.8706		FKBP2	1.00593	2.68169	-7.50996	7.96392e-14	3.59456e-12	20.1295
DUS1L	1.02469	2.30732	7.33505	2.90741e-13	1.21519e-11	18.8588		HDDC2	1.13245	2.3099	-7.49202	9.10752e-14	4.08506e-12	19.9978
RSPH4A	1.00254	1.7753	7.29078	4.01703e-13	1.65287e-11	18.5418		ETV5	1.13624	3.45423	-7.47877	1.00535e-13	4.48139e-12	19.9008
GOLGA1	1.08175	3.20071	7.27576	4.48071e-13	1.83315e-11	18.4347		NAPB	1.08186	5.0816	-7.42647	1.48287e-13	6.46688e-12	19.5194
GFPT2	1.06786	3.37043	7.26913	4.70158e-13	1.91572e-11	18.3875		TOMM6	1.0108	2.99485	-7.41504	1.61384e-13	7.00135e-12	19.4363
ACD	1.0515	2.31332	7.25752	5.11505e-13	2.07578e-11	18.3048		CBX5	1.08235	3.51438	-7.38121	2.07151e-13	8.86446e-12	19.1914
MAU2	1.0209	3.0874	7.25106	5.36e-13	2.16994e-11	18.259		OMG	1.30584	3.90088	-7.37631	2.14756e-13	9.15873e-12	19.156
TUBA4A	1.18875	3.30514	7.21986	6.71633e-13	2.68232e-11	18.0378		MKKS	1.17407	3.63779	-7.35566	2.49957e-13	1.05614e-11	19.0071
NIM1K	1.01385	3.84841	7.20373	7.54444e-13	2.9893e-11	17.9238		CHCHD7	1.12233	2.10955	-7.3343	2.9234e-13	1.22086e-11	18.8535
HMOX2	1.03585	2.89921	7.13649	1.22185e-12	4.73675e-11	17.4513		MAGI2-AS3	1.10949	4.35108	-7.33388	2.93247e-13	1.22363e-11	18.8504
CAMSAP1	1.06424	3.6896	7.11785	1.39543e-12	5.39306e-11	17.3211		ARL6IP5	1.19465	5.19116	-7.30699	3.56927e-13	1.47588e-11	18.6577
BZW2	1.05074	3.3676	7.04774	2.29379e-12	8.57501e-11	16.8342		TMED2	1.10172	2.39214	-7.28356	4.23371e-13	1.73492e-11	18.4903
WIPF3	1.06972	3.03434	7.04194	2.3895e-12	8.89972e-11	16.7942		BRI3BP	1.0707	3.11302	-7.25997	5.02487e-13	2.04579e-11	18.3223
IRS2	1.06943	3.52401	7.02101	2.76898e-12	1.02297e-10	16.6498		C8orf46	1.05403	3.46865	-7.24628	5.54916e-13	2.24004e-11	18.225
POLQ	1.06762	3.55613	7.0083	3.02768e-12	1.1129e-10	16.5623		NAP1L3	1.25939	3.2529	-7.22912	6.28201e-13	2.51887e-11	18.1033
TMEM43	1.06602	2.6961	6.98422	3.58421e-12	1.30309e-10	16.3971		SERINC3	1.07008	5.52909	-7.2135	7.03176e-13	2.79407e-11	17.9928
NPRL2	1.10104	2.61633	6.95353	4.4406e-12	1.59827e-10	16.1873		TCEAL8	1.02211	1.84433	-7.20056	7.71893e-13	3.05603e-11	17.9014
TSEN54	1.0157	2.27426	6.93182	5.16474e-12	1.83396e-10	16.0394		CAMLG	1.10486	3.67625	-7.11456	1.42851e-12	5.51061e-11	17.2981
EIF2AK3	1.03819	2.73508	6.777	1.49758e-11	4.98344e-10	14.9978		MZT1	1.0682	2.19513	-7.05535	2.17374e-12	8.18097e-11	16.8869
GMDS-AS1	1.02638	5.19729	6.58054	5.59931e-11	1.69909e-09	13.7087		CISD2	1.06313	2.61359	-7.04709	2.30433e-12	8.60804e-11	16.8297
MTMR4	1.01673	4.38047	6.5742	5.83907e-11	1.76651e-09	13.6677		LINC00493	1.00008	2.21999	-7.04601	2.32197e-12	8.66105e-11	16.8222
DDHD2	1.00836	3.56575	6.5326	7.68259e-11	2.29524e-09	13.3997		WWP1	1.05207	4.28071	-7.04	2.42251e-12	9.01601e-11	16.7807
ZFAND2B	1.0323	3.08164	6.3432	2.62535e-10	7.147e-09	12.2004		ATP6V1G2	1.17145	4.06456	-7.03498	2.50965e-12	9.33339e-11	16.7461
OXA1L	1.00569	2.42662	6.33991	2.68117e-10	7.2832e-09	12.1799		TMEM55A	1.14935	3.63256	-7.01712	2.84574e-12	1.05056e-10	16.623
CCNH	1.01153	4.1383	6.02249	1.94815e-09	4.64022e-08	10.2479		EPDR1	1.06569	3.28385	-6.98524	3.55871e-12	1.29476e-10	16.4041
PSMC2	1.01278	3.4182	5.99173	2.34905e-09	5.51412e-08	10.0658		NACA	1.0677	4.46838	-6.95589	4.36822e-12	1.57334e-10	16.2034
								MRPS18C	1.06867	3.00272	-6.90652	6.15559e-12	2.16592e-10	15.8676
								ENPP4	1.12986	3.16167	-6.89456	6.68665e-12	2.34359e-10	15.7867
								ARL8B	1.14905	4.06283	-6.86659	8.11015e-12	2.80245e-10	15.5978
								MRPS31	1.01067	3.89191	-6.86458	8.22339e-12	2.83789e-10	15.5842
								PGRMC1	1.16884	4.38028	-6.8285	1.05362e-11	3.59166e-10	15.3417
								SYT4	1.08029	4.58785	-6.82677	1.0662e-11	3.62717e-10	15.3301
								CXXC4	1.00118	3.11445	-6.79536	1.32156e-11	4.42407e-10	15.1201
								PCSK1	1.00533	2.59999	-6.78104	1.45702e-11	4.85489e-10	15.0246
								MAP1LC3B	1.1698	4.134	-6.74436	1.86905e-11	6.11833e-10	14.7811
								GABARAPL2	1.13383	4.51459	-6.73441	1.99936e-11	6.52368e-10	14.7152
								EID1	1.07837	4.40991	-6.71766	2.23891e-11	7.25819e-10	14.6045
								TMEM106B	1.0927	4.27831	-6.71753	2.24089e-11	7.25995e-10	14.6037
								ZNF540	1.09954	4.74696	-6.70988	2.35952e-11	7.60507e-10	14.5532
								C8orf59	1.02009	3.41424	-6.67547	2.9739e-11	9.40445e-10	14.327
								NIPSNAP3A	1.10215	3.08535	-6.65939	3.3124e-11	1.03964e-09	14.2217
								SUMO1	1.00786	3.73919	-6.62627	4.13261e-11	1.27636e-09	14.0054
								C1orf43	1.062	3.2944	-6.61366	4.49431e-11	1.38129e-09	13.9235
								MOCS2	1.05875	2.74292	-6.60756	4.68037e-11	1.43671e-09	13.8838
								ATP5G3	1.0288	4.77743	-6.52922	7.85556e-11	2.34274e-09	13.378
								MAL2	1.03212	3.53871	-6.51451	8.65184e-11	2.56348e-09	13.2837
								FAM217B	1.04321	3.20801	-6.49554	9.79666e-11	2.88062e-09	13.1624
								GNG3	1.0591	3.76477	-6.49237	1.00018e-10	2.93238e-09	13.1421
								SAP18	1.06403	3.83268	-6.47107	1.14943e-10	3.34071e-09	13.0064
								IPO8	1.0133	3.12711	-6.46459	1.19899e-10	3.47471e-09	12.9652
								WRB	1.09685	2.99235	-6.4619	1.2202e-10	3.5301e-09	12.948
								H2AFV	1.00135	2.9446	-6.39016	1.94187e-10	5.42139e-09	12.4946
								APIP	1.00965	3.40597	-6.37722	2.1105e-10	5.84351e-09	12.4134
								GMFB	1.04543	3.70383	-6.36825	2.23574e-10	6.15973e-09	12.3571
								DPH6-AS1	1.02992	4.01939	-6.34851	2.5376e-10	6.93063e-09	12.2336
								LDHB	1.0467	4.77284	-6.25525	4.59241e-10	1.20517e-08	11.6552
								ZCRB1	1.00222	3.05024	-6.23827	5.11171e-10	1.33103e-08	11.5508

## Sheet: S6
Source Data Table 6. Differentially expressed genes between all TLE and non-TLE cortical samples
Inhibitory											Excitatory										Description:
Gene	Type	baseMean	log2FoldChange	lfcSE	stat	pvalue	padj	lowExpession			Gene	Type	baseMean	log2FoldChange	lfcSE	stat	pvalue	padj	lowExpession		Statistical test used: Wald test.
SLC44A5	Id2_Lamp5_Crh	66.3573522831327	1.829988348933052	0.21031635184550881	8.7011225369547045	3.286171900461e-18	8.203599532310841e-14	FALSE			CNGB1	L2_3_Cux2_Frem3	157.46915178288245	2.3438507802342046	0.22194253010587256	10.560620261092476	4.536542099518635e-26	1.2582553167224887e-21	FALSE		Adjusted for multiple testing using the Benjamini and Hochberg method
MIR181A1HG	Id2_Lamp5_Crh	117.09011891544002	-1.4765717989000708	0.17528531897568356	-8.423818991394871	3.6440711068582276e-17	4.548529555580439e-13	FALSE			CELF4	L2_3_Cux2_Frem3	537.9927497267519	1.1358275503349198	0.13101934147066527	8.669159359110557	4.353223387833113e-18	4.0247001294979745e-14	FALSE		additional info: https://doi.org/doi:10.18129/B9.bioc.DESeq2
RP11-69I8.3	Id2_Lamp5_Crh	29.01101642017627	2.3972910110802994	0.3182792096021646	7.532037716433979	4.9954523143633324e-14	3.2599854214901536e-10	TRUE			PCBP3	L2_3_Cux2_Frem3	28.759239512958843	2.8644299740752115	0.3287171006228861	8.713967021026294	2.934217710204684e-18	4.0247001294979745e-14	TRUE
PTCHD1-AS	Id2_Lamp5_Crh	26.27861520932001	2.501041355371963	0.3323109398662202	7.526208304724538	5.2234985122418736e-14	3.2599854214901536e-10	TRUE			SLC8B1	L2_3_Cux2_Frem3	35.44952203696514	2.5097147112344937	0.29920446022954067	8.387958887073795	4.946551289872025e-17	3.429938664397262e-13	TRUE
ETV1	Id2_Lamp5_Crh	64.56714253972635	-2.2549838299036917	0.3417919041123375	-6.597534355765609	4.180518361906931e-11	2.0872492077328927e-7	FALSE			SYT17	L2_3_Cux2_Frem3	112.60355449032969	2.018513204639085	0.24387442025211767	8.276854959008588	1.2647111444659227e-16	7.015605660581366e-13	FALSE
IL1RAPL2	Id2_Lamp5_Crh	114.26033709824736	1.841561512888172	0.2864421043390387	6.429088060002737	1.2837174731037137e-10	5.341120499760186e-7	FALSE			RP11-1084I9.1	L2_3_Cux2_Frem3	40.8531115294872	2.685014046444906	0.32799984596344406	8.18602227863288	2.7000177210986103e-16	1.2481281918731844e-12	TRUE
RNASE10	Id2_Lamp5_Crh	26.050347214245097	3.4005877609439388	0.5330460041704944	6.379538978508623	1.776218739302445e-10	6.334503515420891e-7	TRUE			ZNF804B	L2_3_Cux2_Frem3	278.7436358799019	-2.835734387533068	0.35035205980144185	-8.093956659310606	5.775724726267334e-16	2.2885071572535826e-12	FALSE
KIF26B	Id2_Lamp5_Crh	35.278249718958314	1.5568551393058425	0.2522180526657861	6.1726554576520725	6.715244562842207e-10	1.8626596140754764e-6	TRUE			SWAP70	L2_3_Cux2_Frem3	24.016470246536468	2.389431423809369	0.2970550993818591	8.043731377719245	8.714343335038973e-16	3.0212628342580122e-12	TRUE
MARCH3	Id2_Lamp5_Crh	46.889347198707796	1.5767143899514493	0.25527644082024525	6.176497858107102	6.55390983634559e-10	1.8626596140754764e-6	FALSE			FAM126A	L2_3_Cux2_Frem3	26.03734670644048	2.593956565228019	0.3282451489398005	7.902497793512694	2.7336917631191747e-15	8.424630526874826e-12	TRUE
DPP10	Id2_Lamp5_Crh	268.47321832309694	1.6418137500184717	0.268431896893616	6.116313929224103	9.576458501211892e-10	2.3906671002425368e-6	FALSE			ZNF804A	L2_3_Cux2_Frem3	197.45250403236307	-1.8696033702140376	0.237419711844824	-7.874676267133196	3.4162626096984342e-15	9.475345974259577e-12	FALSE
TIMP3	Id2_Lamp5_Crh	97.98843203927589	2.6178692013640545	0.4299443661792313	6.088855692256567	1.1372056340009084e-9	2.5808364951998797e-6	FALSE			KCND2	L2_3_Cux2_Frem3	1009.8462101016802	-1.4263915039695636	0.18169148872635682	-7.850623680660315	4.13973393675693e-15	1.0438150951808201e-11	FALSE
GNAL	Id2_Lamp5_Crh	84.94450025884399	0.9876750853851028	0.16294649314879306	6.061346067038194	1.349870391855786e-9	2.8081803718573203e-6	FALSE			C10orf11	L2_3_Cux2_Frem3	61.49738990759655	2.098749651230346	0.26873464289390975	7.80974729803959	5.730275954507408e-15	1.3244577822851456e-11	TRUE
RGS6	Id2_Lamp5_Crh	41.47863870694161	1.7375159898170776	0.2892679373984425	6.0065972241638175	1.894573860036826e-9	3.638164757073794e-6	TRUE			ARHGEF28	L2_3_Cux2_Frem3	222.72081993742896	1.4100501397914342	0.1822026856688286	7.738909745569502	1.0027292805642983e-14	2.050251325554625e-11	FALSE
NCKAP5	Id2_Lamp5_Crh	25.40164534019912	1.8802832720128853	0.3187045603951503	5.899768957436912	3.6401094176248436e-9	6.490835107256185e-6	TRUE			OGT	L2_3_Cux2_Frem3	189.76628191712533	-1.064017264857698	0.13756065681032525	-7.734895205718684	1.0348831323105261e-14	2.050251325554625e-11	FALSE
NCALD	Id2_Lamp5_Crh	114.43592237513627	-1.4275397421348575	0.24286024860697297	-5.87802965006876	4.151785662987362e-9	6.6727907962257605e-6	FALSE			TOX3	L2_3_Cux2_Frem3	59.27720126485123	3.5578860793681177	0.46295620173036395	7.685146167326451	1.5282241195397242e-14	2.825788278636919e-11	TRUE
CPNE8	Id2_Lamp5_Crh	23.636677933885327	1.5153042333514541	0.25800678569704166	5.8731177525337035	4.276744621839936e-9	6.6727907962257605e-6	TRUE			BLVRB	L2_3_Cux2_Frem3	33.622600324676846	2.0349001707434415	0.26513562984795724	7.6749404518372755	1.6549551361031658e-14	2.868864728434838e-11	TRUE
TMTC1	Id2_Lamp5_Crh	52.16732327008148	1.109081124457482	0.1902110964811361	5.8307908685415395	5.516528758464015e-9	8.100860230958569e-6	FALSE			RP11-314P15.2	L2_3_Cux2_Frem3	323.21602945411047	-4.252592083337021	0.5682911905795531	-7.483121600037745	7.257766846937582e-14	1.1841260074509458e-10	FALSE
GRIA2	Id2_Lamp5_Crh	550.8192486419962	-0.7627482269798526	0.1318744535851909	-5.78389677639208	7.298974023359373e-9	1.0122865973285744e-5	FALSE			RP11-30J20.1	L2_3_Cux2_Frem3	342.6067055000607	-3.457985131097301	0.46393840401990155	-7.45354361944342	9.086593706873811e-14	1.4001431280769557e-10	FALSE
ROCK2	Id2_Lamp5_Crh	94.09641123877054	-1.0509823093269666	0.1822841323929529	-5.765626966703534	8.135482738937006e-9	1.0689167952359127e-5	FALSE			CADPS2	L2_3_Cux2_Frem3	770.8892468770957	-1.717593870003791	0.23221795804350612	-7.396473056928694	1.398491640307093e-13	2.0415033755556598e-10	FALSE
RECK	Id2_Lamp5_Crh	40.44561154408103	0.9094072475383449	0.15799043140513513	5.756090666062873	8.608416307453027e-9	1.0745025234962868e-5	TRUE			RP11-640N11.2	L2_3_Cux2_Frem3	68.67847143140987	3.5864380271902223	0.4908623444179536	7.306402839767405	2.7438874148417614e-13	3.6240219684786236e-10	TRUE
CDH9	Id2_Lamp5_Crh	26.66922417583393	1.8710482654948424	0.327296421900596	5.716678033416152	1.0862665444420497e-8	1.2913122864500634e-5	TRUE			RP11-478B9.1	L2_3_Cux2_Frem3	25.89586522538737	3.3587970333967867	0.4594924573892941	7.309797972485814	2.675443331741252e-13	3.6240219684786236e-10	TRUE
SPOCK3	Id2_Lamp5_Crh	64.57622257510373	1.6628890090161181	0.29172990725415193	5.7000978222209735	1.1973869860610822e-8	1.3587076690922209e-5	FALSE			PTPN7	L2_3_Cux2_Frem3	19.123001935311798	3.569684544685833	0.4896050533315435	7.290947101946202	3.0778360559738316e-13	3.8803118567495545e-10	TRUE
NGF	Id2_Lamp5_Crh	12.486119468730548	2.0536879528510017	0.36255882940053497	5.664426808324121	1.4751681063421563e-8	1.6011346350750254e-5	TRUE			NR2F2-AS1	L2_3_Cux2_Frem3	81.12586969902453	4.155388579005295	0.573271721567673	7.248549723753928	4.2125778375124503e-13	5.080002560923709e-10	TRUE
SDK1	Id2_Lamp5_Crh	87.30337506359756	1.0591811343772495	0.1890758026864044	5.601886224087471	2.1203171993688638e-8	2.1172639426017726e-5	FALSE			RBMS1	L2_3_Cux2_Frem3	98.2465882328473	-1.837978496633558	0.255170432612622	-7.202944627302569	5.892590753981429e-13	6.8098707146845385e-10	FALSE
PCSK5	Id2_Lamp5_Crh	12.835668514439009	2.2944564007868435	0.40928944817996854	5.60595053449301	2.0711511268206587e-8	2.1172639426017726e-5	TRUE			BCO1	L2_3_Cux2_Frem3	113.83750989456442	2.91857015839875	0.4063053072196245	7.183194771367199	6.810097287071173e-13	7.555394334168243e-10	FALSE
TMEFF2	Id2_Lamp5_Crh	194.5917864887009	0.7171348471323451	0.12841707060594054	5.584419919785732	2.3448152919035497e-8	2.2513834210415467e-5	FALSE			ARHGAP6	L2_3_Cux2_Frem3	69.14695333557185	2.2680830639564973	0.31829323885449134	7.125765762788816	1.0350360983876854e-12	1.0537855645787237e-9	TRUE
LPIN2	Id2_Lamp5_Crh	63.006637279028986	-1.0331652580149253	0.1858991311388777	-5.557665878723712	2.7340611024738717e-8	2.527892643042879e-5	FALSE			RP11-759A24.3	L2_3_Cux2_Frem3	38.96689386457566	3.680758616859936	0.5167032339632069	7.123544764037674	1.0518606741786514e-12	1.0537855645787237e-9	TRUE
DLX6-AS1	Id2_Lamp5_Crh	246.6418477562053	-1.443749169610337	0.264931747242395	-5.4495136375234114	5.0507750477028684e-8	4.202918276361814e-5	FALSE			LARGE	L2_3_Cux2_Frem3	1170.812768825644	1.3144227224027398	0.18455841050752678	7.121987661186181	1.0638158281008172e-12	1.0537855645787237e-9	FALSE
C8orf4	Id2_Lamp5_Crh	16.794488120670156	-2.5629047612523568	0.4702205861585211	-5.450430790770076	5.024795460384705e-8	4.202918276361814e-5	TRUE			SYNPR	L2_3_Cux2_Frem3	226.12292441570028	1.2799259536238374	0.18223102744430508	7.023644499919306	2.161543747375836e-12	2.067330254386765e-9	FALSE
MGAT4C	Id2_Lamp5_Crh	736.8585676989935	-0.9745361731361921	0.1787073266284693	-5.453252485625521	4.9456768587684697e-8	4.202918276361814e-5	FALSE			MIR4435-2HG	L2_3_Cux2_Frem3	345.37329771617885	1.8091056066649525	0.2587322020033102	6.99219344425402	2.706213786030685e-12	2.5019848523115694e-9	FALSE
ZNF804B	Id2_Lamp5_Crh	108.22382109929497	1.3415481135111311	0.2495337763193681	5.376218535618755	7.606645928107586e-8	6.125558353202509e-5	FALSE			ATP2B4	L2_3_Cux2_Frem3	362.96529116981037	1.34295864965777	0.19308255938419477	6.955359686244665	3.5166363841483047e-12	3.146368604862496e-9	FALSE
EPHA6	Id2_Lamp5_Crh	128.02751207388897	1.0116554312767563	0.18896410194773197	5.353691102432689	8.617792811163207e-8	6.722955616808697e-5	FALSE			RP11-420N3.2	L2_3_Cux2_Frem3	266.07334134090434	2.779825673912052	0.400493663539691	6.940997890810717	3.8933982693741615e-12	3.3746029499800546e-9	FALSE
SUMF2	Id2_Lamp5_Crh	45.491941667945994	1.348367637201196	0.2530259367620261	5.328970043372872	9.87712847977036e-8	7.468353744131998e-5	TRUE			STXBP5-AS1	L2_3_Cux2_Frem3	174.65899411347638	-1.3382540942597432	0.19426036866685467	-6.888971247422946	5.619729511588754e-12	4.723297507073505e-9	FALSE
HDHD3	Id2_Lamp5_Crh	14.815880416156004	2.5023671348464718	0.47004893583820423	5.323631103183292	1.0171608207838804e-7	7.468353744131998e-5	TRUE			SLC38A11	L2_3_Cux2_Frem3	113.81633664465775	-3.0002011754042726	0.4373210817524682	-6.860408291732988	6.8664012816901744e-12	5.601367822028197e-9	FALSE
CDH8	Id2_Lamp5_Crh	101.50800348494002	-0.7248047120999896	0.1369204224722168	-5.293620184724914	1.1991836732781365e-7	8.553263205632971e-5	FALSE			IL34	L2_3_Cux2_Frem3	72.64677298353018	1.6983122185253605	0.24842977870386268	6.836186174564082	8.132923730650896e-12	6.444993502666665e-9	TRUE
PKP2	Id2_Lamp5_Crh	158.3706616134618	-0.5655930178587679	0.10705463552301261	-5.283218378126067	1.2693393077955862e-7	8.80216291105806e-5	FALSE			ZHX2	L2_3_Cux2_Frem3	47.98340645039973	1.987306669954694	0.29238654549469895	6.796847189368105	1.0693341309614545e-11	8.238625404540806e-9	TRUE
RP11-540O11.6	Id2_Lamp5_Crh	12.750045179722155	2.4558365772657296	0.46626319418191275	5.267060767201762	1.3862532989719423e-7	9.353088474469073e-5	TRUE			NKAIN1	L2_3_Cux2_Frem3	31.00754098181546	2.269011031775595	0.33532780198546447	6.7665461030694685	1.3189302467253013e-11	9.88698630356026e-9	TRUE
FAM153C	Id2_Lamp5_Crh	34.04680603109246	1.3977418667656891	0.2662667326822239	5.24940480804947	1.525914254668474e-7	1.0024453540406258e-4	TRUE			DNAH14	L2_3_Cux2_Frem3	122.21292742446735	2.002285980394742	0.29644648478558344	6.754291526995079	1.4353488704575344e-11	1.0476535860792153e-8	FALSE
LINC01122	Id2_Lamp5_Crh	32.902697120782804	1.455243029173863	0.27953031967845426	5.20602928100193	1.9292421655516467e-7	1.2040400355207828e-4	TRUE			KCTD8	L2_3_Cux2_Frem3	290.48487562339636	-1.7262100807768956	0.25741749209678844	-6.705877159769097	2.00200087186809e-11	1.4237819533880344e-8	FALSE
HDDC2	Id2_Lamp5_Crh	31.7226033038522	-1.6346694822529282	0.31377020737573386	-5.209766395365391	1.8907854512169784e-7	1.2040400355207828e-4	TRUE			SCN9A	L2_3_Cux2_Frem3	34.070411776956384	2.2521870714897556	0.33692928199546257	6.68445039312459	2.317929012064258e-11	1.6072519769653566e-8	TRUE
LCP2	Id2_Lamp5_Crh	19.468087508601943	-2.2809258909183527	0.4420418107098156	-5.1599777117366346	2.469792437157562e-7	1.502258646644254e-4	TRUE			ART3	L2_3_Cux2_Frem3	70.17879210249032	-1.6642371017832371	0.25126686310430213	-6.623384720222356	3.5106573422429236e-11	2.3749168791329202e-8	FALSE
CTD-2537O9.1	Id2_Lamp5_Crh	74.31876253971372	1.6970097759177165	0.3293277269852587	5.152951412419878	2.564184189459942e-7	1.502258646644254e-4	FALSE			CPNE7	L2_3_Cux2_Frem3	18.53242202998951	2.8317422430275907	0.42954346657360915	6.592446314259854	4.326376534792193e-11	2.857056656404673e-8	TRUE
CA10	Id2_Lamp5_Crh	19.538700517049673	1.844343140535026	0.3580382370367958	5.151246290896806	2.5876110321143615e-7	1.502258646644254e-4	TRUE			RP11-18D7.3	L2_3_Cux2_Frem3	51.257831080662456	3.211254182986743	0.48994718093234974	6.554286478138022	5.5908547358406476e-11	3.606231324494795e-8	TRUE
KIAA1109	Id2_Lamp5_Crh	223.53882600703022	-1.256166219426246	0.2444150786384842	-5.139479226992574	2.7550094553395786e-7	1.5630921827976645e-4	FALSE			LINC01435	L2_3_Cux2_Frem3	56.52493848774393	1.695519553613736	0.2613489743708674	6.4875691886500695	8.723228473993619e-11	5.498806021697432e-8	TRUE
AC016716.2	Id2_Lamp5_Crh	40.00242191400294	2.4411836719891755	0.47566775015015195	5.132119365289276	2.8649770258496805e-7	1.5893619216291428e-4	TRUE			CACNG4	L2_3_Cux2_Frem3	34.24457971795949	2.6257104901001953	0.40520271594045915	6.479992326818509	9.17272830867935e-11	5.653662052656232e-8	TRUE
CENPO	Id2_Lamp5_Crh	13.630223009112317	2.13989094112479	0.41928468204212654	5.10367068670968	3.331277693362891e-7	1.8078699203719827e-4	TRUE			RSPH9	L2_3_Cux2_Frem3	19.207633987799916	1.6485815808777997	0.25585674592169355	6.443377425672246	1.1684364164336049e-10	7.045163575261405e-8	TRUE
MAML2	Id2_Lamp5_Crh	12.767327615349895	1.8971336686455114	0.3720972978544495	5.098488163135221	3.423769379768369e-7	1.8185314637561185e-4	TRUE			GRIK4	L2_3_Cux2_Frem3	232.5334705627798	1.1218546475436484	0.17424062026836196	6.438536810852659	1.206307071737276e-10	7.118751689724487e-8	FALSE
FAM65B	Id2_Lamp5_Crh	73.8724597053223	1.2430725640846532	0.24415582627842017	5.091308215054145	3.5560143820854804e-7	1.8494238132162904e-4	FALSE			RP11-53O19.1	L2_3_Cux2_Frem3	153.2348988504969	-1.1899007208324295	0.18503364324204513	-6.4307263262168135	1.2699563241439734e-10	7.338230959678593e-8	FALSE
DPY19L1	Id2_Lamp5_Crh	40.53858462723789	-1.2092443771983843	0.23828535221474564	-5.0747742820070565	3.879562497544461e-7	1.9488758630999823e-4	FALSE			CALN1	L2_3_Cux2_Frem3	679.6372363295047	1.687027164128012	0.26408232930578474	6.388262208088065	1.6778147091334458e-10	9.497116076025561e-8	FALSE
MALRD1	Id2_Lamp5_Crh	13.725877564111105	2.2367859519340585	0.4408666907860189	5.073610682508367	3.90337258271908e-7	1.9488758630999823e-4	TRUE			AC096669.2	L2_3_Cux2_Frem3	37.721894808829255	2.5133645344875064	0.3938577924965498	6.381401059900379	1.7547507840209246e-10	9.733953549120873e-8	TRUE
RP11-640N11.2	Id2_Lamp5_Crh	17.668826502011523	2.709442042308381	0.5346672599289454	5.067529368954538	4.0301233758880126e-7	1.9727058814836932e-4	TRUE			DNAJC27-AS1	L2_3_Cux2_Frem3	55.67741101723002	1.1965149857976003	0.18764158993166943	6.376597993191791	1.8106491339423302e-10	9.847091054710681e-8	TRUE
MYO9B	Id2_Lamp5_Crh	17.812400017551223	1.2324916065599942	0.24342389947939183	5.063149547747412	4.123861032728261e-7	1.9797705157890058e-4	TRUE			CREB5	L2_3_Cux2_Frem3	87.33004218460471	2.0672793099456706	0.3261719808212995	6.3380039718318875	2.3276083014766589e-10	1.2415104586491655e-7	TRUE
ATP2B4	Id2_Lamp5_Crh	8.735261296023202	1.7714279117139093	0.35284783321050606	5.020373500939399	5.157110411689439e-7	2.4290963078757577e-4	TRUE			GREB1L	L2_3_Cux2_Frem3	156.45039341875116	1.6294438921617682	0.2573475148692735	6.3316869136641465	2.424951695075606e-10	1.2690275512191887e-7	FALSE
SLC25A43	Id2_Lamp5_Crh	18.34977182343068	1.3671719740246089	0.2740864143452641	4.988105584475979	6.097424373801227e-7	2.818816704955071e-4	TRUE			CATSPERG	L2_3_Cux2_Frem3	22.23148300383007	1.7140531707130704	0.27197237820335873	6.302306072535945	2.9324934054582495e-10	1.506215501736852e-7	TRUE
FGD5	Id2_Lamp5_Crh	10.870702367359556	1.5265861378889258	0.3074328403177706	4.965592278011051	6.849171573379861e-7	3.108776711960997e-4	TRUE			ANKFN1	L2_3_Cux2_Frem3	36.27698965288741	1.7072640175781004	0.2720758329918596	6.274956503134849	3.497320505684911e-10	1.763666937194122e-7	TRUE
ECHDC2	Id2_Lamp5_Crh	32.11066656503455	1.5285347775667506	0.3084109167787265	4.956163009830869	7.189890117610226e-7	3.202917943268294e-4	TRUE			RP11-369E15.3	L2_3_Cux2_Frem3	11.258642219467582	-2.998417113038481	0.4783344270976116	-6.268453498595048	3.646514826232547e-10	1.8060667003640343e-7	TRUE
RP11-116O11.1	Id2_Lamp5_Crh	7.621557970978515	4.365761610700434	0.882412300595455	4.94753031859869	7.516099985891515e-7	3.202917943268294e-4	TRUE			ECE1	L2_3_Cux2_Frem3	90.94359797406268	1.4846468775055042	0.23697000720464584	6.265125679906708	3.725248300121176e-10	1.8126927517922973e-7	TRUE
CHST12	Id2_Lamp5_Crh	12.221511021777966	1.5719298287744512	0.3178091347510891	4.946144263617849	7.569786839161567e-7	3.202917943268294e-4	TRUE			FAM65B	L2_3_Cux2_Frem3	169.6483401549985	1.3326766043528664	0.21473413296984264	6.206170327565148	5.429133537389284e-10	2.5962490998798136e-7	FALSE
MIR4500HG	Id2_Lamp5_Crh	22.783549204855188	-1.4600829152587496	0.29504107938668916	-4.948744487695978	7.469372440264011e-7	3.202917943268294e-4	TRUE			BAIAP2L2	L2_3_Cux2_Frem3	323.0267265439746	2.666632944624561	0.43050542664711533	6.194191244911754	5.858505917854465e-10	2.7540935616544316e-7	FALSE
PAM	Id2_Lamp5_Crh	105.53362769020173	0.7398142942730176	0.14974538392037828	4.940481468640043	7.792989945709315e-7	3.22041078575636e-4	FALSE			RP11-466A19.3	L2_3_Cux2_Frem3	40.30003279674808	2.3160456058123304	0.37420566670856936	6.189231783109427	6.045812983562049e-10	2.794777815201283e-7	TRUE
SEPT7	Id2_Lamp5_Crh	274.26853953579405	-1.3874262448308148	0.2812945735831145	-4.932289404512349	8.127138259199274e-7	3.22041078575636e-4	FALSE			SEMA4A	L2_3_Cux2_Frem3	46.21299639485727	2.0858864500076395	0.3374281198583805	6.181720868086192	6.34065679695647e-10	2.8830238839407317e-7	TRUE
HIP1	Id2_Lamp5_Crh	14.908981420410987	1.3953197162050832	0.28268743642439215	4.9359099005387765	7.977793358840052e-7	3.22041078575636e-4	TRUE			HIVEP2	L2_3_Cux2_Frem3	292.0965334435515	-1.3402225654986963	0.21762018551926504	-6.158539761836807	7.341875200234607e-10	3.2844233960275337e-7	FALSE
PRKCA-AS1	Id2_Lamp5_Crh	60.53761648268759	2.2491570396535683	0.4559810714504883	4.932566679794269	8.115606133165114e-7	3.22041078575636e-4	FALSE			CDHR3	L2_3_Cux2_Frem3	72.34636674419605	1.6156955318303239	0.2643465342681415	6.1120359920869385	9.836799033009857e-10	4.330689809199387e-7	TRUE
ADAMTS19	Id2_Lamp5_Crh	93.41636805930438	0.7259534233569908	0.14755162580266393	4.919996099045926	8.654593726507572e-7	3.37583246544586e-4	FALSE			SNAP29	L2_3_Cux2_Frem3	51.55299837352202	1.6257578726999906	0.2662030147441968	6.107210597378977	1.0138742243760836e-9	4.393877419889852e-7	TRUE
CIAO1	Id2_Lamp5_Crh	27.499048979181467	1.7931985929547274	0.36531213049873507	4.90867519374897	9.169369565611365e-7	3.5216021820911095e-4	TRUE			CFAP52	L2_3_Cux2_Frem3	44.938278746963036	1.095407106667434	0.17982531526193155	6.091506666188107	1.1185292703561847e-9	4.772850437322944e-7	TRUE
PTPN7	Id2_Lamp5_Crh	4.805927589725246	3.0057787375442984	0.6160051354256053	4.879470258746414	1.0637116180528746e-6	3.963357736279397e-4	TRUE			GAB1	L2_3_Cux2_Frem3	252.1969538754815	-1.3253049379874062	0.21810366195106567	-6.076490995757583	1.2284089854026674e-9	5.047617661587237e-7	FALSE
TENM3	Id2_Lamp5_Crh	120.37241683902275	0.6454753097464697	0.13221358153270465	4.88206508184489	1.049805937544084e-6	3.963357736279397e-4	FALSE			PCSK6	L2_3_Cux2_Frem3	51.22718814724875	-1.910831623360588	0.314335990128665	-6.078946361116461	1.2097481508696089e-9	5.047617661587237e-7	TRUE
PCDH11X	Id2_Lamp5_Crh	22.486992387601436	2.0718400019485372	0.42503091186314357	4.874563106166858	1.0904952260095052e-6	3.975539692229819e-4	TRUE			RP4-678D15.1	L2_3_Cux2_Frem3	44.15992805188146	3.619610481569841	0.5957906826606841	6.0753056180828	1.2375180306746905e-9	5.047617661587237e-7	TRUE
FMN1	Id2_Lamp5_Crh	127.5494637990044	-0.834095001579409	0.17116454387952446	-4.8730594705787516	1.0988312720872356e-6	3.975539692229819e-4	FALSE			S100A10	L2_3_Cux2_Frem3	3.8352899671907865	3.877156401218653	0.6387676737680605	6.06974422851972	1.2811412361051193e-9	5.149816423856752e-7	TRUE
DLG1	Id2_Lamp5_Crh	33.90493422386528	0.9529640908489686	0.1957986964598056	4.8670604456480495	1.132703932680523e-6	4.0395458536337966e-4	TRUE			CLEC19A	L2_3_Cux2_Frem3	7.315793557960569	4.27175801337593	0.7088990721466155	6.025904365258414	1.681666043934359e-9	6.663241342080484e-7	TRUE
SPDYE3	Id2_Lamp5_Crh	119.28139349313543	2.416925290777936	0.496911602989792	4.863893852016949	1.150986558151389e-6	4.046933582773419e-4	FALSE			RP11-123O22.1	L2_3_Cux2_Frem3	13.797447551373423	-3.114047327910916	0.517633773602192	-6.015927643670524	1.7885945505799166e-9	6.98710682463163e-7	TRUE
NWD2	Id2_Lamp5_Crh	11.275767653685135	2.140883925223648	0.44119755859123405	4.852438286511824	1.2195273925319369e-6	4.2283724759954543e-4	TRUE			KIAA1217	L2_3_Cux2_Frem3	580.8287482369456	-1.5548907625491097	0.2585827005907083	-6.01312755647267	1.8197773115191181e-9	7.010186598929759e-7	FALSE
ITGB5-AS1	Id2_Lamp5_Crh	21.211503554998583	2.189394825274917	0.45230857704021005	4.840489295166031	1.295198333518345e-6	4.429223451774242e-4	TRUE			SLC12A2	L2_3_Cux2_Frem3	215.2625687971802	-0.8128765325784183	0.13525636728413548	-6.009894756901122	1.8564380026340709e-9	7.053447183706656e-7	FALSE
RFX4	Id2_Lamp5_Crh	37.63661203528032	2.0931542052023002	0.43393947956097495	4.8236085993373665	1.409839474363703e-6	4.7561125186507407e-4	TRUE			RP11-439E19.7	L2_3_Cux2_Frem3	27.99112505939073	2.0741460552737165	0.3456905288902777	6.000008336739973	1.9730739864981924e-9	7.355368765181995e-7	TRUE
RP11-1379J22.2	Id2_Lamp5_Crh	24.611601340312586	2.6350462192675126	0.5474772977526238	4.813069382208706	1.4862965875799887e-6	4.947187734979579e-4	TRUE			CTC-490G23.6	L2_3_Cux2_Frem3	69.70786508918238	1.2370030335021547	0.20621622813810755	5.998572685917359	1.9905941505821833e-9	7.355368765181995e-7	TRUE
ASAP3	Id2_Lamp5_Crh	7.615703519930741	1.7999491958309237	0.3744508978705738	4.806903137545855	1.5328621084770013e-6	5.03504864158156e-4	TRUE			CECR5-AS1	L2_3_Cux2_Frem3	12.355982950581247	2.785641179716042	0.4645401689199172	5.996556091570766	2.015460146213699e-9	7.355368765181995e-7	TRUE
RGS8	Id2_Lamp5_Crh	8.997178553657195	-2.1531112570594075	0.448639282800877	-4.79920359095046	1.5929780076620003e-6	5.164558828996646e-4	TRUE			SEMA6D	L2_3_Cux2_Frem3	257.66658685011	-1.5976129682981581	0.2681762502820486	-5.957324582687329	2.5640068754385707e-9	9.235752558073272e-7	FALSE
LINC00587	Id2_Lamp5_Crh	6.652027572436041	-2.9538822690937683	0.6162664868344272	-4.793189849194882	1.6415014979212492e-6	5.253646588987957e-4	TRUE			ANO2	L2_3_Cux2_Frem3	27.57506587659471	-3.1996625458556407	0.5373791319701615	-5.954199475749841	2.613478850051306e-9	9.293262741669618e-7	TRUE
RP11-77K12.4	Id2_Lamp5_Crh	13.558556605770628	2.648969916342326	0.5548756931777276	4.773988028150761	1.8061312313192874e-6	5.707374690968949e-4	TRUE			KLHDC10	L2_3_Cux2_Frem3	261.168267738897	0.7143669654490725	0.12006137252329963	5.950014983465556	2.6811794298517773e-9	9.413315527388468e-7	FALSE
MYO3B	Id2_Lamp5_Crh	17.448712169448136	1.6110071197245643	0.33839655387918915	4.760707818259016	1.9291516937368315e-6	6.019917860305783e-4	TRUE			PLD5	L2_3_Cux2_Frem3	64.06703438374826	2.5989134144951107	0.43732079701203797	5.942807733480764	2.8018099461235072e-9	9.7138750832102e-7	TRUE
DMD	Id2_Lamp5_Crh	158.22411718419463	0.9124034436221792	0.19185755818255426	4.755629396440138	1.978290975922111e-6	6.023580941457164e-4	FALSE			GABRA5	L2_3_Cux2_Frem3	55.89796172841625	1.5379690868758191	0.26058587905795816	5.901966339986335	3.5919446069004905e-9	1.229952785394963e-6	TRUE
RP11-895K13.2	Id2_Lamp5_Crh	49.95955732072885	2.29219343387355	0.48199883739172994	4.755599507827525	1.9785837093393986e-6	6.023580941457164e-4	FALSE			C4orf19	L2_3_Cux2_Frem3	12.69166703981382	2.0890398781768256	0.3541188431110955	5.899262122917995	3.6513077214246553e-9	1.2350325727004175e-6	TRUE
ZNF385D	Id2_Lamp5_Crh	525.2218319995454	-1.081020919045288	0.22805553551247548	-4.740165226053687	2.135440096690621e-6	6.346324592117221e-4	FALSE			LINC01580	L2_3_Cux2_Frem3	20.75399686783132	-2.346236422297889	0.3978892154561618	-5.896707754715181	3.708257819652924e-9	1.2391836010348616e-6	TRUE
AKAP11	Id2_Lamp5_Crh	82.68727284195784	-1.6528387655900711	0.3485239479375769	-4.742396542248816	2.1120469504574322e-6	6.346324592117221e-4	FALSE			PDE4DIP	L2_3_Cux2_Frem3	1217.535584237951	0.6598735189587471	0.11227350644193487	5.877375169537594	4.1682281529172605e-9	1.3763092386822993e-6	FALSE
PRMT9	Id2_Lamp5_Crh	48.011115345685404	1.730423669559873	0.36578783157763456	4.730675873214795	2.237735640549159e-6	6.572097944784612e-4	FALSE			TMC5	L2_3_Cux2_Frem3	22.252282275676517	3.3245539455309787	0.5664170896113399	5.8694449841056135	4.372564155244994e-9	1.4267934048220606e-6	TRUE
CA1	Id2_Lamp5_Crh	42.22761723758265	1.781897079300427	0.37826336868951754	4.7107312703150654	2.4682952482206837e-6	7.164944485648971e-4	TRUE			LINC00607	L2_3_Cux2_Frem3	14.024577100217023	2.1220254027136383	0.36189892942248786	5.863585742295315	4.529767670519133e-9	1.4609027454595194e-6	TRUE
CHAC2	Id2_Lamp5_Crh	11.384078157900873	2.606062952998329	0.5564415230826621	4.683444431969871	2.8209395381642567e-6	8.03045577359579e-4	TRUE			RP11-33A14.1	L2_3_Cux2_Frem3	156.83359220919155	1.87567212383882	0.32060642322217425	5.8503884762752065	4.9042620702379824e-9	1.545734236137735e-6	FALSE
CAMK2N2	Id2_Lamp5_Crh	17.349125997101176	-3.114459694476998	0.6654240071124705	-4.680413783073188	2.862964924891946e-6	8.03045577359579e-4	TRUE			RP11-739G5.1	L2_3_Cux2_Frem3	265.600688580777	-2.0486603883017485	0.350129475621294	-5.851150876876229	4.881831175305306e-9	1.545734236137735e-6	FALSE
HEXB	Id2_Lamp5_Crh	30.945589011204316	1.2432014058245988	0.2656019879994219	4.680693149884498	2.8590660061375484e-6	8.03045577359579e-4	TRUE			RP1-41C23.1	L2_3_Cux2_Frem3	11.181944551333297	2.8346607496220297	0.4850928678812873	5.843542416945476	5.1102278489444586e-9	1.5925537035766686e-6	TRUE
RP11-783K16.14	Id2_Lamp5_Crh	5.248822672605428	2.4735226022798424	0.5290192733579526	4.6756757775177915	2.9298719208114706e-6	8.126813625681951e-4	TRUE			OCA2	L2_3_Cux2_Frem3	52.55936122514752	1.3115256205553172	0.2251020485946904	5.826360216369229	5.664927346639014e-9	1.7458047209597746e-6	TRUE
KCNQ5	Id2_Lamp5_Crh	478.0286184544053	0.7102793912086901	0.1521252747241856	4.669042619620436	3.0260660326977147e-6	8.301396971457774e-4	FALSE			HIVEP3	L2_3_Cux2_Frem3	548.4744794298451	0.9646778127386747	0.1657112456192846	5.821438425216995	5.834330022691266e-9	1.7589236685800538e-6	FALSE
KCNH7	Id2_Lamp5_Crh	118.313618755715	0.8868341108827842	0.19038161657752659	4.658191934837629	3.189987282844859e-6	8.560679984295958e-4	FALSE			NKPD1	L2_3_Cux2_Frem3	24.377196228976242	3.225934731379428	0.5539952623014298	5.823036677205718	5.778786691439121e-9	1.7589236685800538e-6	TRUE
GABRA4	Id2_Lamp5_Crh	93.68379000685009	-1.2621491937229685	0.2710776909525354	-4.656042292849416	3.2234574528273517e-6	8.560679984295958e-4	FALSE			TTLL9	L2_3_Cux2_Frem3	19.60360497296223	1.90551685003136	0.328182743433992	5.80626766079375	6.3880812790969095e-9	1.9051593801831385e-6	TRUE
MTFMT	Id2_Lamp5_Crh	38.170681510615765	0.9755536172920876	0.20943163646738738	4.658100532218304	3.191403621178542e-6	8.560679984295958e-4	TRUE			MEIS2	L2_3_Cux2_Frem3	251.5205967722734	-1.1526984592996965	0.19869410489723927	-5.801372214318335	6.577441223156939e-9	1.940764997505116e-6	FALSE
SCN7A	Id2_Lamp5_Crh	5.618806294084813	3.4841584158475385	0.7491464247953017	4.650837674089624	3.305894680892093e-6	8.687195243556864e-4	TRUE			CNTNAP5	L2_3_Cux2_Frem3	946.8634434700238	-1.007201580691653	0.17370568329698635	-5.798322550964728	6.698152736286324e-9	1.9555785715119732e-6	FALSE
CRIM1	Id2_Lamp5_Crh	88.23451566451509	-0.913024777005274	0.19695920215550486	-4.635603551462475	3.55897502302064e-6	9.223130919948653e-4	FALSE			RCSD1	L2_3_Cux2_Frem3	14.829312246670565	2.957098895222776	0.5118884307215669	5.776842604265148	7.611542647314602e-9	2.1991015298533105e-6	TRUE
AC074363.1	Id2_Lamp5_Crh	342.5435488658172	-0.5689001755936584	0.12276205998390775	-4.634169348968505	3.5837353758813464e-6	9.223130919948653e-4	FALSE			VIM-AS1	L2_3_Cux2_Frem3	6.185677749247213	5.028288382112497	0.870916787597208	5.773557765472813	7.761498062680864e-9	2.219308353263056e-6	TRUE
KIAA1107	Id2_Lamp5_Crh	119.0027268773184	-1.6612250882432964	0.3594223836130112	-4.6219299742665205	3.8018635849259887e-6	9.586840660009331e-4	FALSE			PHACTR2	L2_3_Cux2_Frem3	79.2602167894268	1.3178415990459589	0.22851428417611924	5.766998784331046	8.069563422244035e-9	2.2838511334628628e-6	TRUE
FBF1	Id2_Lamp5_Crh	17.823529840104886	2.5989136767350254	0.5620796599623891	4.623746173111706	3.768709967032673e-6	9.586840660009331e-4	TRUE			RP11-68E19.2	L2_3_Cux2_Frem3	33.56873354928015	2.602364923409618	0.4540017235031708	5.732059568693339	9.921841215711417e-9	2.7797190702926454e-6	TRUE
BIRC6-AS2	Id2_Lamp5_Crh	86.28291651528585	1.8504446608080027	0.4007982703782675	4.616897820096829	3.895189370749852e-6	9.72395074513993e-4	FALSE			CTD-2554C21.2	L2_3_Cux2_Frem3	6.224085999157492	3.513036728681241	0.61365999265982	5.724728303460838	1.0359940385001808e-8	2.8734330651841016e-6	TRUE
AGBL5	Id2_Lamp5_Crh	27.198321290413652	1.7133746747031418	0.37148052720370384	4.61228664554899	3.982632537089098e-6	9.756288988719057e-4	TRUE			HSD17B4	L2_3_Cux2_Frem3	171.31270123766413	-0.6836395352304405	0.11949202233813855	-5.721214871532404	1.0576503545078673e-8	2.9044544784782388e-6	FALSE
SAMD3	Id2_Lamp5_Crh	11.497593183063515	1.3261761675741464	0.28754311273246014	4.612095052361994	3.98630618830854e-6	9.756288988719057e-4	TRUE			WDR86	L2_3_Cux2_Frem3	34.660122430597546	1.9378724410012962	0.3389604194825729	5.717105389353369	1.0835392060758257e-8	2.946376805854814e-6	TRUE
KCNA2	Id2_Lamp5_Crh	18.13460844459093	-1.8999789458042609	0.4123657901877841	-4.607508651333672	4.07522253687466e-6	9.877073340829028e-4	TRUE			TMEFF2	L2_3_Cux2_Frem3	415.2972673962021	1.1726551463051642	0.20558520340522624	5.703986118075625	1.1703761287878828e-8	3.0925501440149474e-6	FALSE
LIFR	Id2_Lamp5_Crh	56.231395992747935	-1.0258402786823693	0.2228346220160339	-4.603594672144599	4.152602943447117e-6	9.913413406432946e-4	FALSE			CAPN10-AS1	L2_3_Cux2_Frem3	8.903806181607552	2.657695403933012	0.46594089577319464	5.703932468779676	1.170744754548491e-8	3.0925501440149474e-6	TRUE
AC073957.15	Id2_Lamp5_Crh	10.603927992460827	3.113050129479418	0.676346805062438	4.602742418798048	4.169637909291217e-6	9.913413406432946e-4	TRUE			ZFHX3	L2_3_Cux2_Frem3	23.181483048614503	1.7510568712470373	0.3069829030263924	5.7040859734670395	1.1696903200012263e-8	3.0925501440149474e-6	TRUE
HIPK1	Id2_Lamp5_Crh	37.68141551008553	-1.5774936751253867	0.3435197027406679	-4.592149045716537	4.387048644114099e-6	0.00103319134294023	FALSE			RP11-351M16.3	L2_3_Cux2_Frem3	18.863826723455627	2.4182595251923513	0.4253199513448606	5.685742033840221	1.30245875870675e-8	3.3761678627561138e-6	TRUE
SLIT3	Id2_Lamp5_Crh	16.36005703734792	1.6064468712839601	0.35039293369761837	4.584701107786294	4.5463631732594525e-6	0.0010607047687593361	TRUE			ENDOV	L2_3_Cux2_Frem3	53.6574536701258	1.801179716458779	0.3167797170115934	5.685906072050882	1.3012090181696534e-8	3.3761678627561138e-6	TRUE
NETO1	Id2_Lamp5_Crh	272.5862835320327	-0.9693568475669665	0.21227406282489664	-4.566534576419645	4.9585327980416925e-6	0.0011461556737991927	FALSE			AP000797.3	L2_3_Cux2_Frem3	17.49925997358435	2.80479692526396	0.49432594614785375	5.6739828186664525	1.39515130936758e-8	3.5829552515388153e-6	TRUE
TENM2	Id2_Lamp5_Crh	670.5128065855401	1.168365449715444	0.25693139611890126	4.547382948772654	5.431711149574146e-6	0.001225658778091523	FALSE			ZFHX4	L2_3_Cux2_Frem3	16.552134568315317	-2.811546320374591	0.4966692340424744	-5.660802255639922	1.506669620411567e-8	3.83119146393728e-6	TRUE
RAB31	Id2_Lamp5_Crh	9.165032447062474	2.14276651191514	0.47116493660371545	4.547805546314167	5.420818615139989e-6	0.001225658778091523	TRUE			OTOGL	L2_3_Cux2_Frem3	50.513729529123644	-1.461191677032464	0.2581905346938658	-5.659354161704594	1.5194370530469454e-8	3.83119146393728e-6	TRUE
HOOK2	Id2_Lamp5_Crh	65.46357070966229	1.2392943255349416	0.2725710264978934	4.5466840018101475	5.44977264733853e-6	0.001225658778091523	FALSE			CCDC12	L2_3_Cux2_Frem3	72.7724890135936	1.2406898716880899	0.22026792771299317	5.632639688264993	1.774719919765293e-8	4.394967115590193e-6	TRUE
SLITRK5	Id2_Lamp5_Crh	35.63172538142548	-1.3485297240116516	0.29681161761680586	-4.543385918783848	5.535777018107754e-6	0.0012338851560718034	FALSE			NBN	L2_3_Cux2_Frem3	89.50193222035138	-0.9002809092280883	0.15981349475491677	-5.633322208545161	1.767707451345662e-8	4.394967115590193e-6	FALSE
PCSK7	Id2_Lamp5_Crh	34.996036634212096	1.0547297269250484	0.2335394989214828	4.5162798233101205	6.2935488973590435e-6	0.0013903730502094795	TRUE			LRRC4C	L2_3_Cux2_Frem3	1359.380664588782	1.2585799580121781	0.22362212525576314	5.62815489108112	1.8214749371830838e-8	4.470834412186726e-6	FALSE
RP11-544A12.8	Id2_Lamp5_Crh	14.412270351892484	1.6561653658495825	0.36711082682142693	4.511349829121733	6.441638052556628e-6	0.0013983395856002059	TRUE			KIAA1456	L2_3_Cux2_Frem3	27.834720051623357	-2.002801589769318	0.3566223721212609	-5.61602901650913	1.9539586212537155e-8	4.7539470455344784e-6	TRUE
C19orf25	Id2_Lamp5_Crh	17.236967937283755	1.4440801193255175	0.32008951000156666	4.5114884249672835	6.437429685146913e-6	0.0013983395856002059	TRUE			DAB1	L2_3_Cux2_Frem3	1992.1468603039755	1.0626735764290753	0.18947595691229974	5.608487713936926	2.0410218481725887e-8	4.916448618868914e-6	FALSE
ORAOV1	Id2_Lamp5_Crh	16.307631727812986	1.4422598290973663	0.31999934488311865	4.507071192986844	6.5728584764501615e-6	0.0014098905005081928	TRUE			PBX4	L2_3_Cux2_Frem3	32.05190594341266	1.575938279702711	0.2810559448684637	5.607204930108353	2.0562014702509162e-8	4.916448618868914e-6	TRUE
ANKS3	Id2_Lamp5_Crh	34.24873368411654	1.1847669032804358	0.26293413603704335	4.505945561642557	6.607802778379208e-6	0.0014098905005081928	TRUE			CBLN2	L2_3_Cux2_Frem3	766.2801199434845	-1.4178995027831278	0.2531595831451555	-5.600813072796612	2.1334870655989845e-8	5.057640790722516e-6	FALSE
B3GALT2	Id2_Lamp5_Crh	71.37567565093573	-1.562562819481687	0.34694814370933297	-4.503735926573437	6.676916648796401e-6	0.0014112347917495769	FALSE			TENM3	L2_3_Cux2_Frem3	508.91973470880174	1.2070351398764205	0.21594811935012223	5.589468171840958	2.2776610800226834e-8	5.35366167080586e-6	FALSE
PDGFRA	Id2_Lamp5_Crh	19.18916446300771	-1.9752923747194446	0.4387449070478313	-4.502143142835618	6.727164725933329e-6	0.0014112347917495769	TRUE			PSG4	L2_3_Cux2_Frem3	14.016826043831992	3.254191317288377	0.5856598482062357	5.556452823691676	2.7531208548137417e-8	6.416853783959155e-6	TRUE
TRIM23	Id2_Lamp5_Crh	31.55443278442478	-1.2548676447399287	0.2789941507460304	-4.4978277909569515	6.865126743136719e-6	0.001428175200130542	TRUE			PXN	L2_3_Cux2_Frem3	20.05134411585379	2.3311774350562833	0.42001280565570365	5.550253239105322	2.8525608620117477e-8	6.593219005729819e-6	TRUE
DHX9	Id2_Lamp5_Crh	32.44667244264507	-1.1065842588026364	0.24707079995097542	-4.478814408753315	7.5058755302286154e-06	0.0015104956895376442	TRUE			INHA	L2_3_Cux2_Frem3	24.51028054232023	1.6961219502488152	0.3057381887329361	5.547628699175641	2.8956999982208416e-8	6.6376144752606006e-6	TRUE
CCDC50	Id2_Lamp5_Crh	14.536286490628042	-1.6508122496813002	0.3687165576396103	-4.477185023230857	7.563369700056302e-6	0.0015104956895376442	TRUE			MUC6	L2_3_Cux2_Frem3	74.13499275808213	3.130962409255144	0.5659264983021807	5.532454159061736	3.157809867265361e-8	7.179099547415742e-6	TRUE
AKR1E2	Id2_Lamp5_Crh	14.144109932645295	2.280539952565109	0.5088425285702477	4.481818685582354	7.400961098720653e-6	0.0015104956895376442	TRUE			MS4A8	L2_3_Cux2_Frem3	9.6645145372190715	2.15568680039746	0.38993084128526967	5.528382400561078	3.2319696227603513e-8	7.287960118445618e-6	TRUE
RP11-983P16.4	Id2_Lamp5_Crh	29.960236520950673	1.7935280813504078	0.4000885571340597	4.482827737433743	7.366038978069085e-6	0.0015104956895376442	TRUE			FBF1	L2_3_Cux2_Frem3	42.73736568530866	2.6617562289836103	0.4816830366089535	5.52594969447619	3.277080286824095e-8	7.330088615754282e-6	TRUE
LMO7	Id2_Lamp5_Crh	76.41651623548918	-1.0164273947281912	0.22691579494144465	-4.479315311613628	7.488284919023567e-6	0.0015104956895376442	FALSE			ST5	L2_3_Cux2_Frem3	81.76459047508428	1.8564862566884943	0.33626501823203114	5.520902133826699	3.372635945270921e-8	7.483474446242742e-6	TRUE
RAB11FIP2	Id2_Lamp5_Crh	38.997461443619414	-1.1976948622440051	0.26835214726442047	-4.463146184792246	8.076491109221641e-6	0.0016001708257984844	FALSE			NCKAP5	L2_3_Cux2_Frem3	26.07635538175834	1.579607003369498	0.287331576288996	5.497505786766508	3.852006782401769e-8	8.430725680638807e-6	TRUE
RP11-1143G9.4	Id2_Lamp5_Crh	1.449041413943824	4.327382691334859	0.9702063690337102	4.460270339850245	8.185633343757434e-6	0.001609024809398115	TRUE			LMAN1	L2_3_Cux2_Frem3	25.223456108616045	-1.5379477270412663	0.2797731114754081	-5.497124862824607	3.860333723107616e-8	8.430725680638807e-6	TRUE
UBE2QL1	Id2_Lamp5_Crh	15.397527905407616	-1.449369836463297	0.3252432605660951	-4.456264009715767	8.340031449994989e-6	0.0016139577140905032	TRUE			RP11-669M16.1	L2_3_Cux2_Frem3	9.622282051937015	2.054671489381039	0.3741689764576712	5.4912930217598594	3.990017310710597e-8	8.645868760146026e-6	TRUE
KCNQ1	Id2_Lamp5_Crh	32.251654069504795	1.777773440350439	0.39885880927257117	4.457149745777706	8.305658653444703e-6	0.0016139577140905032	TRUE			NNT	L2_3_Cux2_Frem3	207.3451124484594	-0.8894190599806946	0.1623140816339212	-5.479617363000373	4.26246632997129e-8	9.164633033184783e-6	FALSE
RP11-15F12.3	Id2_Lamp5_Crh	4.833560291767968	2.8801662837882507	0.6478352386594495	4.4458314582394625	8.755257228206447e-6	0.0016812787803457366	TRUE			CYR61	L2_3_Cux2_Frem3	8.389970079042241	-4.429479762874338	0.8093654254112438	-5.472781050195826	4.430273494132122e-8	9.452158894865271e-6	TRUE
ANGPT1	Id2_Lamp5_Crh	3.1169704478085154	3.4230031203697617	0.7714213526433789	4.437267789698045	9.110792181010416e-6	0.001730216724840046	TRUE			GDAP1L1	L2_3_Cux2_Frem3	73.031659873484	0.9746638866304806	0.17821465735659997	5.469044471915795	4.524682200420074e-8	9.579892023729097e-6	TRUE
ZNF565	Id2_Lamp5_Crh	83.3544002840945	1.5572234804530196	0.3510127329402057	4.436373197659156	9.148718461740348e-6	0.001730216724840046	FALSE			KITLG	L2_3_Cux2_Frem3	69.91404240537854	-1.322311995507798	0.2428288827860951	-5.445447758669655	5.167522851421438e-8	1.0858061652047349e-5	FALSE
HSBP1	Id2_Lamp5_Crh	48.384440098044834	-1.7341337872312994	0.3920406902930093	-4.423351530003726	9.718142397888881e-6	0.0018167594038297546	FALSE			GRIK3	L2_3_Cux2_Frem3	30.080587811983275	2.3428543382880744	0.43080093045784584	5.438368797853198	5.377058398749851e-8	1.1091700849752747e-5	TRUE
DNAJC5	Id2_Lamp5_Crh	33.030079564406805	-1.3423861538414197	0.30352850687289723	-4.422603226534979	9.751873101794068e-6	0.0018167594038297546	TRUE			COL21A1	L2_3_Cux2_Frem3	47.129193626526764	2.227454938104338	0.4094672783991893	5.439885079004516	5.3314951278416155e-8	1.1091700849752747e-5	TRUE
MARCH1	Id2_Lamp5_Crh	21.392722882273716	1.161631588005083	0.2634183943545337	4.409834745411317	1.0344953251458139e-5	0.0018890989596371808	TRUE			PDYN	L2_3_Cux2_Frem3	6.685273088648079	4.771840332406987	0.8775550729671261	5.437653407065136	5.3986862370804046e-8	1.1091700849752747e-5	TRUE
SPDYE5	Id2_Lamp5_Crh	62.076280656594676	2.1443961404956324	0.48607875601255673	4.411622836773876	1.0259872042268862e-5	0.0018890989596371808	FALSE			DDX26B	L2_3_Cux2_Frem3	60.0622415718586	-1.198999614735162	0.22097390827389413	-5.4259782256691524	5.7637985775206136e-8	1.1418908381865125e-5	TRUE
GSK3A	Id2_Lamp5_Crh	10.747874215795788	-2.408338868359992	0.5461866501962853	-4.4093697044673235	1.0367191053929409e-5	0.0018890989596371808	TRUE			RP11-431D12.1	L2_3_Cux2_Frem3	7.809837198615203	-4.448472934352079	0.81971306403529	-5.42686597240881	5.7352161202589083e-8	1.1418908381865125e-5	TRUE
RP11-275H4.1	Id2_Lamp5_Crh	9.99909506224549	2.2390504742578656	0.5084569682717853	4.403618425897994	1.0646012557451933e-5	0.0019258482426393483	TRUE			HDHD3	L2_3_Cux2_Frem3	40.90277023105166	2.22988551890116	0.4108835961565168	5.4270492659233245	5.729331816508898e-8	1.1418908381865125e-5	TRUE
CRLF3	Id2_Lamp5_Crh	197.0738714417837	1.436642004818784	0.32644346045880995	4.400890747817743	1.0780739880522616e-5	0.0019361898588299755	FALSE			WDFY2	L2_3_Cux2_Frem3	154.68820650355855	0.7473968029409012	0.13762765355678985	5.430571426784515	5.617389030408302e-8	1.1418908381865125e-5	FALSE
GLRA2	Id2_Lamp5_Crh	15.690444753638381	1.2952549429997786	0.294454504140098	4.398828765694518	1.0883665566665504e-5	0.001940713051473126	TRUE			WSCD1	L2_3_Cux2_Frem3	40.93011071888893	2.055112215729931	0.3785554087535252	5.428828034703898	5.672530723053617e-8	1.1418908381865125e-5	TRUE
FAT1	Id2_Lamp5_Crh	33.51319654869088	-1.5896599025680596	0.3618447852410614	-4.393209374315084	1.1168946620050767e-5	0.0019774580384606198	TRUE			FAXDC2	L2_3_Cux2_Frem3	27.067545365679987	1.9192652482161499	0.35429170854169606	5.4171892876524215	6.054323524213375e-8	1.1909412572168946e-5	TRUE
B3GALT1	Id2_Lamp5_Crh	10.007134404599581	-2.264065814336881	0.5159891692068896	-4.3878165462598835	1.1449428537644242e-5	0.0020128417888292316	TRUE			TYW1B	L2_3_Cux2_Frem3	197.859414005083	0.8549464415420138	0.15797954008243986	5.411754212576322	6.241031433169273e-8	1.2104982365761045e-5	FALSE
KCNB2	Id2_Lamp5_Crh	87.0965516074162	0.6969843055506969	0.15900271597366797	4.383474214780851	1.168014793453906e-5	0.0020390434478170147	FALSE			PCYT1B	L2_3_Cux2_Frem3	20.884151732076884	1.3702057419548659	0.2531674701222638	5.412250402048666	6.223757341807294e-8	1.2104982365761045e-5	TRUE
CTD-2349P21.11	Id2_Lamp5_Crh	11.119637251747783	1.2979622119800516	0.29711304208327544	4.368580399160856	1.2505677866582939e-5	0.0021679982101484477	TRUE			SEC14L2	L2_3_Cux2_Frem3	22.1659230837792	2.5473493354671097	0.4708622744522991	5.409966934450532	6.303638674300108e-8	1.2141508490999152e-5	TRUE
ASRGL1	Id2_Lamp5_Crh	21.281885453369224	0.923447625487166	0.2118830775513751	4.358288713563066	1.310833871569792e-5	0.0022568039151633305	TRUE			HBP1	L2_3_Cux2_Frem3	32.01120952354158	-1.7302370098103117	0.3203107105102992	-5.401745720752844	6.599545730081089e-8	1.2612945019012614e-5	TRUE
EIF2B3	Id2_Lamp5_Crh	49.672064398073296	0.8003513687295176	0.18380957690627214	4.354241939948708	1.335281727145553e-5	0.0022720889711345233	FALSE			VSIG10	L2_3_Cux2_Frem3	70.37114088552512	1.1421648379418314	0.21153383962322816	5.3994426611656525	6.684824480079515e-8	1.2612945019012614e-5	TRUE
SNX13	Id2_Lamp5_Crh	51.809630079573374	-0.9930363581054489	0.2281147346593071	-4.353231980339035	1.341450700654504e-5	0.0022720889711345233	FALSE			PTPRS	L2_3_Cux2_Frem3	387.28417803463634	0.9752511192220051	0.1806111460818475	5.399728313445566	6.674189508701774e-8	1.2612945019012614e-5	FALSE
GGT7	Id2_Lamp5_Crh	57.98545649934816	1.0416309151529173	0.23932748919814176	4.352324585206926	1.3470163744909047e-5	0.0022720889711345233	FALSE			GPR34	L2_3_Cux2_Frem3	11.389422614329572	2.8232485985146396	0.5230819794721681	5.397334852490093	6.76380828903652e-8	1.2675742344913306e-5	TRUE
DLGAP1	Id2_Lamp5_Crh	1556.8792801455752	0.6043505585179774	0.1389826968617507	4.34838704503726	1.3714242058764472e-5	0.002297733817147626	FALSE			LRRC61	L2_3_Cux2_Frem3	8.08161541314593	1.9553923910417892	0.36240733204616293	5.395565205597755	6.830817938684547e-8	1.271540713740635e-5	TRUE
SLIT1	Id2_Lamp5_Crh	13.858133615805306	1.5738772444418876	0.36215610417281785	4.3458531453907145	1.387353691244971e-5	0.002308926503215964	TRUE			RP11-142A5.1	L2_3_Cux2_Frem3	128.27507654859306	0.9021023010128986	0.16725828299787562	5.393468621367806	6.911039926244385e-8	1.277897355962095e-5	FALSE
ADAM12	Id2_Lamp5_Crh	19.33995148557252	-2.0382471534730215	0.47019716157427177	-4.334877621652896	1.4584123343310523e-5	0.0024111129479629395	TRUE			UBL3	L2_3_Cux2_Frem3	92.55207456873204	-1.6372429954207	0.3037167711280963	-5.390690113487913	7.018761784596627e-8	1.289221038791868e-5	FALSE
FSTL5	Id2_Lamp5_Crh	690.0596304815142	0.6920165837013651	0.1599788511531415	4.325675417177016	1.5206519963251568e-5	0.0024974708181750797	FALSE			HAPLN4	L2_3_Cux2_Frem3	27.043009007629628	-3.318763038964739	0.6158260715730336	-5.3891239623672735	7.080195845142938e-8	1.291949420795293e-5	TRUE
PHLDB3	Id2_Lamp5_Crh	10.27609571638332	1.5603165305079882	0.36091489215431727	4.32322568125241	1.537642974286057e-5	0.002508870536606348	TRUE			P3H2-AS1	L2_3_Cux2_Frem3	31.479829794776265	1.7391669732306796	0.3229492074609191	5.385264719812451	7.233810354991533e-8	1.311352705921864e-5	TRUE
ZNF385A	Id2_Lamp5_Crh	13.015961145320565	-1.7041275205923023	0.39448043435606167	-4.319929132541314	1.5607931541548287e-5	0.002530106513007866	TRUE			TLE4	L2_3_Cux2_Frem3	156.2672505897593	-1.1462645150159123	0.21294163726761925	-5.3829985047748945	7.32551470604111e-8	1.319353739524391e-5	FALSE
SPDYE16	Id2_Lamp5_Crh	28.766725689172144	2.294741173506743	0.5316363923667154	4.316373383114567	1.5861359402172488e-5	0.0025511460742279903	TRUE			RASGEF1C	L2_3_Cux2_Frem3	43.700705566754614	1.5613643923786042	0.29024380731658456	5.379492526693395	7.469609531738427e-8	1.3366263869180453e-5	TRUE
CECR5-AS1	Id2_Lamp5_Crh	7.380219343804511	2.349703690617663	0.5445113749145666	4.315251799811032	1.594210813890268e-5	0.0025511460742279903	TRUE			RP11-138P22.1	L2_3_Cux2_Frem3	30.86916521597597	2.689835100898171	0.5003468177716494	5.375941257861204	7.61836287694642e-8	1.3545058509934993e-5	TRUE
FN1	Id2_Lamp5_Crh	20.372511393091333	2.039350324517492	0.4736762154748872	4.305367797437176	1.667085250568559e-5	0.0025946340847619507	TRUE			ZBTB25	L2_3_Cux2_Frem3	47.54042088115103	-0.9777251094603046	0.18199914215138305	-5.372141307386237	7.780709605137197e-8	1.3745589911343013e-5	TRUE
TRPC3	Id2_Lamp5_Crh	165.69713131963098	-1.4934169313267733	0.34679134408540974	-4.30638468000218	1.6594437697034335e-5	0.0025946340847619507	FALSE			SLA	L2_3_Cux2_Frem3	9.579471515135685	2.442079316295785	0.4548343924892267	5.369161515976671	7.910355221607398e-8	1.3798843548836653e-5	TRUE
PTPRD	Id2_Lamp5_Crh	611.7566296206575	0.6096012274029089	0.14154962929227202	4.306625389630677	1.6576398220319033e-5	0.0025946340847619507	FALSE			SESN3	L2_3_Cux2_Frem3	185.61509989450477	-1.47645062499854	0.27494614797839717	-5.369962939486413	7.875282448587225e-8	1.3798843548836653e-5	FALSE
GPC6	Id2_Lamp5_Crh	19.118756500045556	1.6785151418979085	0.3899409342757463	4.304536903814639	1.6733539803183547e-5	0.0025946340847619507	TRUE			IL33	L2_3_Cux2_Frem3	5.507968356062731	2.850216195668987	0.5309801702309601	5.367839244221173	7.968552846046951e-8	1.381348635862239e-5	TRUE
ZNF611	Id2_Lamp5_Crh	21.769638822440104	1.3224887557309297	0.3069865474754715	4.307969735503142	1.6475992223432093e-5	0.0025946340847619507	TRUE			PSME4	L2_3_Cux2_Frem3	95.58256526547362	-0.8046585313596724	0.14993851672583652	-5.366589912523914	8.023920956295011e-8	1.3823072772906734e-5	FALSE
CBLN4	Id2_Lamp5_Crh	36.982655826726	-2.2354456000619054	0.5202266071638517	-4.297061259994002	1.7307737537123655e-5	0.0026671009868935486	TRUE			SCN1A	L2_3_Cux2_Frem3	447.89748382712287	-1.0753371068439874	0.20058830757355148	-5.360916196222874	8.280092563275241e-8	1.4089364867178043e-5	FALSE
LINC00282	Id2_Lamp5_Crh	5.932756915439583	2.0598816791861356	0.4799787138923796	4.2916104809764555	1.7738190927749995e-5	0.0027166637933763857	TRUE			PHLDB1	L2_3_Cux2_Frem3	10.399093799865975	2.1349557302837385	0.39820613877212274	5.361433494890161	8.256411944034244e-8	1.4089364867178043e-5	TRUE
CTC-535M15.2	Id2_Lamp5_Crh	5.107779392406743	2.6480202314360954	0.6174803970647355	4.28842801168064	1.7994209857641417e-5	0.0027367850259846244	TRUE			RILPL2	L2_3_Cux2_Frem3	55.02886546927648	1.5991279539082974	0.29873278463795694	5.3530380197350205	8.648966745442093e-8	1.462730132021841e-5	TRUE
FAM214A	Id2_Lamp5_Crh	59.24602153676694	-0.8300318656302987	0.19360415138899023	-4.2872627455317085	1.8088829085381468e-5	0.0027367850259846244	FALSE			SLC29A4	L2_3_Cux2_Frem3	25.139778595605407	1.543147296855014	0.28861873741752925	5.346663597320868	8.95903045866892e-8	1.505985871525098e-5	TRUE
RP11-18D7.3	Id2_Lamp5_Crh	5.696107369203745	2.530509194426416	0.5907027878067005	4.283895804558978	1.836489430912289e-5	0.0027452767756463705	TRUE			SEMA3D	L2_3_Cux2_Frem3	32.85079975309043	2.8589132682907037	0.5349534950358372	5.344227666180929	9.080338218897736e-8	1.5171822942129375e-5	TRUE
ANKS1B	Id2_Lamp5_Crh	654.1817754303607	0.579000537785557	0.13513319982255473	4.2846653416469875	1.830144613039531e-5	0.0027452767756463705	FALSE			KCNT2	L2_3_Cux2_Frem3	170.42800824422685	-1.4035390634082439	0.26288540944781347	-5.338976652817495	9.347267908065853e-8	1.552430076036614e-5	FALSE
PLXDC2	Id2_Lamp5_Crh	17.041728052593108	1.9200439649356071	0.44947993919790835	4.271701131672089	1.93987450934478e-5	0.0028825611459097076	TRUE			PCOLCE2	L2_3_Cux2_Frem3	10.897665162642442	3.394890867006785	0.636391943492016	5.334591208647783	9.576004471876113e-8	1.5715979883547686e-5	TRUE
PBX4	Id2_Lamp5_Crh	11.121873441748143	1.6494615984246845	0.38705938369150783	4.261520758632041	2.0304048979020225e-5	0.002999232418415745	TRUE			ZNF98	L2_3_Cux2_Frem3	33.83201513950593	2.7574316965343866	0.5168158081935863	5.335424444875962	9.532131527003687e-8	1.5715979883547686e-5	TRUE
SLFNL1	Id2_Lamp5_Crh	13.126679546372731	2.223610386164392	0.5222853077581435	4.257463024776655	2.0675984323037786e-5	0.003023084490385046	TRUE			KDM3A	L2_3_Cux2_Frem3	42.7426324745355	-1.4099755890777284	0.2659156424794543	-5.302341659673776	1.1432661655052945e-7	1.843583160840398e-5	TRUE
ATP6V1B2	Id2_Lamp5_Crh	58.36227706562657	-1.516799554180269	0.35629710589577684	-4.2571200525663535	2.070771702675224e-5	0.003023084490385046	FALSE			ZNF184	L2_3_Cux2_Frem3	44.01572308472202	-1.5293659415281458	0.28842023082619933	-5.302561256355607	1.1418913137087558e-7	1.843583160840398e-5	TRUE
LRRTM4	Id2_Lamp5_Crh	114.53143442462122	1.374797549427836	0.32332784991697877	4.252023293944039	2.1184781872820678e-5	0.003039407440649974	FALSE			BACE2	L2_3_Cux2_Frem3	46.8120598867526	1.5571204399187608	0.2935729676372497	5.304032085960993	1.1327238968556171e-7	1.843583160840398e-5	TRUE
UNC5D	Id2_Lamp5_Crh	540.3207557414016	0.6334795361217188	0.14891783807816383	4.253886198570911	2.1009210343149218e-5	0.003039407440649974	FALSE			DENND6B	L2_3_Cux2_Frem3	105.71896417049471	1.5519324102591214	0.29278851226541003	5.30052356990123	1.1547105654348708e-7	1.8512746961214787e-5	FALSE
C2CD5	Id2_Lamp5_Crh	111.68736728949703	-0.6938525151685405	0.16316980420565488	-4.252334054982546	2.1155397102988672e-5	0.003039407440649974	FALSE			RP5-1070A16.1	L2_3_Cux2_Frem3	20.799803675503906	2.338648204869192	0.44157290405549265	5.296176879039872	1.1825229912952949e-7	1.853020208280582e-5	TRUE
ELMOD3	Id2_Lamp5_Crh	25.82377048666576	1.1148357597849534	0.2624230884356455	4.248238089227224	2.1545834567419927e-5	0.0030716885778941114	TRUE			FARP1	L2_3_Cux2_Frem3	238.5827443497282	0.8896912029196674	0.16797465549351095	5.296580012655761	1.1799165001142781e-7	1.853020208280582e-5	FALSE
TRA2A	Id2_Lamp5_Crh	87.1047972607859	0.6796723403056906	0.16011795190446745	4.244822846042955	2.187661859511097e-5	0.0030716885778941114	FALSE			ZNF99	L2_3_Cux2_Frem3	7.195535532619284	2.902871741553364	0.5479956483074411	5.297253272939807	1.1755758741167172e-7	1.853020208280582e-5	TRUE
AP000487.6	Id2_Lamp5_Crh	83.06694272373961	1.9007467997275	0.44766958923094086	4.2458698233061245	2.1774703053421597e-5	0.0030716885778941114	FALSE			SIM2	L2_3_Cux2_Frem3	7.848779557838962	3.404981635779235	0.6428958937203698	5.29631884265891	1.1816044797814438e-7	1.853020208280582e-5	TRUE
RP3-461F17.3	Id2_Lamp5_Crh	13.657794180387471	1.7115017235250647	0.40322210673334163	4.24456321948864	2.1901961499164872e-5	0.0030716885778941114	TRUE			KCNQ5	L2_3_Cux2_Frem3	3191.4945735532992	-0.6605117292616719	0.124849666008384	-5.29045651765954	1.2201142778988894e-7	1.890563665463888e-5	FALSE
PRKD1	Id2_Lamp5_Crh	43.27279884852181	1.013055961339973	0.23879220074691823	4.242416453180777	2.2112587097669726e-5	0.003083902929085067	TRUE			PCDH15	L2_3_Cux2_Frem3	225.14920639983706	2.0408572626911496	0.3857390931999404	5.290771142123546	1.2180170183160098e-7	1.890563665463888e-5	FALSE
SYT13	Id2_Lamp5_Crh	18.686978503230712	-2.084999147889949	0.4922416909450623	-4.235722382407161	2.2781810741724434e-5	0.0031421277533503246	TRUE			U91319.1	L2_3_Cux2_Frem3	192.9902783389264	1.0856514660225638	0.2054011536337672	5.285517860129908	1.2534964164706074e-7	1.9314987004015985e-5	FALSE
AASDHPPT	Id2_Lamp5_Crh	28.614974823823324	-1.4251296756586047	0.33644729743903345	-4.2358184669824785	2.277207000080998e-5	0.0031421277533503246	TRUE			ELMOD2	L2_3_Cux2_Frem3	19.778447004461437	-1.72082897197443	0.3264868084617827	-5.270745792401177	1.3587054097031275e-7	2.0706073210728544e-5	TRUE
DPYD	Id2_Lamp5_Crh	14.370803282190527	1.25788053701216	0.29735440182221157	4.230240175708741	2.3344193587951803e-5	0.0031828109870415348	TRUE			FAM213A	L2_3_Cux2_Frem3	125.59685280849682	-1.5420068404732514	0.2925381644928136	-5.271130497269295	1.3558602159020322e-7	2.0706073210728544e-5	FALSE
TOMM20	Id2_Lamp5_Crh	39.19296233460692	-1.8053927571730766	0.426894206312425	-4.229133894245895	2.3459270213733472e-5	0.0031828109870415348	FALSE			PBX3	L2_3_Cux2_Frem3	55.363263782629275	-1.2924423907392402	0.24525982969895846	-5.269686406965358	1.3665702768459384e-7	2.0712127430928386e-5	TRUE
RP11-540O11.7	Id2_Lamp5_Crh	5.083052849926568	2.6710483371822833	0.6312975518425314	4.2310449793230624	2.3260814764361848e-5	0.0031828109870415348	TRUE			TSHZ2	L2_3_Cux2_Frem3	102.20625155227039	2.476067184921118	0.470704368437299	5.260344604706907	1.437856744416411e-7	2.1674127534311724e-5	TRUE
SETD7	Id2_Lamp5_Crh	26.841502785674038	-0.9903410620243882	0.23433084887738984	-4.226251331264411	2.37616586657167e-5	0.003206411064491631	TRUE			FLVCR1-AS1	L2_3_Cux2_Frem3	10.762412039825367	1.9718259357533638	0.3755333954330563	5.250733915367235	1.514943866816402e-7	2.2712693562172824e-5	TRUE
ABRACL	Id2_Lamp5_Crh	14.342594062947683	-1.9306990900949008	0.45736120708624795	-4.221387953724756	2.4280263803145393e-5	0.00324575670348634	TRUE			AC093063.3	L2_3_Cux2_Frem3	1.7484412221084373	5.0219177453487704	0.9566423601956429	5.249524748540027	1.524921126435433e-7	2.2739361485383426e-5	TRUE
RP11-138P22.1	Id2_Lamp5_Crh	8.298819394250295	2.262875500199924	0.5360889987016592	4.2210817712736635	2.4313271252681685e-5	0.00324575670348634	TRUE			FMN1	L2_3_Cux2_Frem3	451.27281259639244	-0.8820410675546352	0.16844512284753593	-5.236370472732497	1.637650757258024e-7	2.42897761515019e-5	FALSE
AES	Id2_Lamp5_Crh	45.4145773441465	-1.7962399955014838	0.4266167803110444	-4.210429777731324	2.5488534199545754e-5	0.0033845519561567033	FALSE			ALG13	L2_3_Cux2_Frem3	95.03366357394994	-1.0469245439494457	0.2000273803991391	-5.2339061875448705	1.659647097630693e-7	2.448509143610899e-5	FALSE
TRIB2	Id2_Lamp5_Crh	7.096313619455685	-2.5636453078395705	0.6105269221316475	-4.199070040824135	2.6801341685017702e-5	0.00354004599907292	TRUE			SH3PXD2A-AS1	L2_3_Cux2_Frem3	3.504712922511323	3.175827605669868	0.6076354186123684	5.226534708793594	1.7271640917630874e-7	2.5346361507482008e-5	TRUE
VEGFA	Id2_Lamp5_Crh	6.421509628210038	-1.8972248829382805	0.4521552546957042	-4.195958939402558	2.7171947416303546e-5	0.0035444223303754607	TRUE			FXN	L2_3_Cux2_Frem3	45.86024827829788	1.2838926821139494	0.24583662081421512	5.222544460063252	1.7648116604771654e-7	2.576253484999719e-5	TRUE
RP11-840I19.3	Id2_Lamp5_Crh	21.18900659687694	2.213938264187512	0.5276955116926771	4.1954843562832504	2.7228908072320355e-5	0.0035444223303754607	TRUE			SLC16A1-AS1	L2_3_Cux2_Frem3	277.2171301882596	1.0790530094953965	0.20689682845422175	5.215415903459096	1.8340525486229292e-7	2.660725746776785e-5	FALSE
MAPT-AS1	Id2_Lamp5_Crh	13.677495459332999	1.3615370797253077	0.32454468607815234	4.195222224028162	2.7260418499923426e-5	0.0035444223303754607	TRUE			PCSK1	L2_3_Cux2_Frem3	28.863118048782567	-1.630026365916671	0.31258727049788104	-5.214628104722263	1.8418637993263005e-7	2.660725746776785e-5	TRUE
MT2A	Id2_Lamp5_Crh	3.107935213431933	2.8389348334403253	0.6771589087256157	4.192420415442927	2.759939172837126e-5	0.0035699026689484975	TRUE			ASPH	L2_3_Cux2_Frem3	109.0367265104592	-0.8238368933105167	0.15802138744523667	-5.213451841106146	1.853586678017341e-7	2.663786533755905e-5	FALSE
NXPH2	Id2_Lamp5_Crh	157.67211951737053	-0.9025389502604927	0.2155384117314925	-4.187369402094476	2.8220630818995985e-5	0.0036299098864675155	FALSE			KCNQ1	L2_3_Cux2_Frem3	81.91780910270158	2.1554476951007384	0.4135165398368248	5.212482421987972	1.8633022886147696e-7	2.663945993660786e-5	TRUE
GOLIM4	Id2_Lamp5_Crh	120.87205618533817	-0.7736329788318461	0.18480122845619204	-4.1862978146557035	2.835412705740929e-5	0.0036299098864675155	FALSE			RAI14	L2_3_Cux2_Frem3	25.504804016352654	2.031140657840964	0.390101500292515	5.206697888416032	1.9223067867054126e-7	2.7342103095416065e-5	TRUE
GRIA3	Id2_Lamp5_Crh	144.0419847943911	0.6085715381012747	0.14542666125456558	4.184731553700364	2.855032921223421e-5	0.003636379685990892	FALSE			HOOK1	L2_3_Cux2_Frem3	74.86080247158695	-1.3532620664389292	0.260368358078174	-5.197490495494927	2.0199686466909042e-7	2.8439517961735494e-5	FALSE
GREB1L	Id2_Lamp5_Crh	15.393737549543502	1.7769148178967373	0.42474639340266407	4.183472409646109	2.870899464158661e-5	0.003638027117931818	TRUE			CTD-3131K8.2	L2_3_Cux2_Frem3	43.24180679339672	1.43730195349695	0.2764979348693643	5.198237571560979	2.0118689924251924e-7	2.8439517961735494e-5	TRUE
CHRNA4	Id2_Lamp5_Crh	13.490287896807608	-2.0915477266218	0.500560834233632	-4.1784086640018465	2.9355583983460825e-5	0.0037011757503187677	TRUE			CCDC24	L2_3_Cux2_Frem3	97.97565172648993	1.9259652296594683	0.37080530156308095	5.194006724123995	2.0581570186496863e-7	2.8830829832963484e-5	TRUE
KCTD7	Id2_Lamp5_Crh	42.96651537956734	0.8960207126639884	0.21456885203346812	4.175912319856325	2.967941308377128e-5	0.0037232003428304835	TRUE			ZNF425	L2_3_Cux2_Frem3	31.181080405402682	1.432240756723359	0.2764343107470839	5.181125139106733	2.2055145858472216e-7	3.046629303357558e-5	TRUE
ANAPC4	Id2_Lamp5_Crh	22.77394695431151	-0.9606361585870442	0.23015447778521197	-4.173875597951836	2.9946131602909676e-5	0.0037378761466751857	TRUE			MIR100HG	L2_3_Cux2_Frem3	59.60331319904719	1.0859023551260332	0.20959615958706646	5.180926774924749	2.207861587737486e-7	3.046629303357558e-5	TRUE
ZSCAN23	Id2_Lamp5_Crh	8.418183428064454	1.6860500315085991	0.40468978248219134	4.1662777378937035	3.096134646413362e-5	0.003845368423535481	TRUE			KCNA1	L2_3_Cux2_Frem3	52.994353447632065	-1.37189881299862	0.2647146138960084	-5.1825578981353955	2.1886339404396444e-7	3.046629303357558e-5	TRUE
SPDYA	Id2_Lamp5_Crh	10.804372502282785	1.385031433572103	0.33257035996190165	4.164626798764534	3.1186226943347763e-5	0.0038541236109590773	TRUE			ATP6V0E2-AS1	L2_3_Cux2_Frem3	17.605627290439458	2.094931178616802	0.40467597702563063	5.176811319551388	2.2571027401815445e-7	3.099158495132442e-5	TRUE
BCO1	Id2_Lamp5_Crh	11.964523272608917	2.419752401244615	0.5812597686646566	4.16294492014057	3.1416917259043465e-5	0.003863507007166311	TRUE			DUOX1	L2_3_Cux2_Frem3	83.23235843863759	2.286188381889782	0.44194276376614944	5.173041781264464	2.3031348726268554e-7	3.146785656511254e-5	TRUE
SSBP2	Id2_Lamp5_Crh	297.0174770050771	-0.5338059301280018	0.12831101019770202	-4.160250389311969	3.1789888278887535e-5	0.0038712330292397486	FALSE			DRAIC	L2_3_Cux2_Frem3	24.871547481912664	1.2657825081726657	0.24542183681761678	5.157578985578702	2.5016333249185597e-7	3.4012402892128025e-5	TRUE
STAT3	Id2_Lamp5_Crh	37.29302247874584	1.047870496589461	0.2518268714623132	4.161074989752548	3.167530449012082e-5	0.0038712330292397486	TRUE			NINL	L2_3_Cux2_Frem3	14.822278844727265	1.798339832793832	0.34893147548106157	5.153848131110883	2.5519464145303954e-7	3.452721256264149e-5	TRUE
KLF9	Id2_Lamp5_Crh	9.72465381042071	-2.150772686007329	0.5171390363137058	-4.158983435747889	3.19667077220034e-5	0.003873868405689771	TRUE			PHYKPL	L2_3_Cux2_Frem3	75.66947210665232	1.4906625881282773	0.28999546572724655	5.140296191838774	2.7430571645301863e-7	3.680526523522266e-5	TRUE
PTCH2	Id2_Lamp5_Crh	41.07620830692755	1.5586305630941233	0.37522143950495396	4.153895270884555	3.2686282133113894e-5	0.0038783477774286964	TRUE			VIM	L2_3_Cux2_Frem3	2.776909210507196	5.343216429013944	1.0395737729953707	5.139814573830864	2.750097218813544e-7	3.680526523522266e-5	TRUE
RP11-417F21.1	Id2_Lamp5_Crh	10.876583486128961	2.321002107305375	0.558486561462642	4.155878166928159	3.2404047580930715e-5	0.0038783477774286964	TRUE			ZNF365	L2_3_Cux2_Frem3	279.24807755014183	-1.048833533325895	0.20408774840779398	-5.13913030796042	2.760129495574817e-7	3.680526523522266e-5	FALSE
OGFRL1	Id2_Lamp5_Crh	19.18580351724757	-2.0506801348432604	0.49326392200302654	-4.157368993288501	3.219337788393481e-5	0.0038783477774286964	TRUE			EXT1	L2_3_Cux2_Frem3	588.3189099035224	0.8624203207770949	0.167856091976919	5.137855353475533	2.7789164405630105e-7	3.687848152892615e-5	FALSE
SNTG1	Id2_Lamp5_Crh	147.51837497234945	0.9698692752270601	0.23352128029816765	4.153237229552267	3.278045910260595e-5	0.0038783477774286964	FALSE			CTD-2588J6.2	L2_3_Cux2_Frem3	3.418537894783477	4.061707141930923	0.7915185680217556	5.1315374092642685	2.873850913258283e-7	3.795672806196749e-5	TRUE
GLCE	Id2_Lamp5_Crh	14.233709646504503	1.096605360764265	0.26391928507098406	4.155078551646276	3.251758073230139e-5	0.0038783477774286964	TRUE			RDH13	L2_3_Cux2_Frem3	34.0247077739637	1.4010503007071022	0.2737710326757137	5.117598772280154	3.094500165752908e-7	4.0677278008209786e-5	TRUE
CACNG4	Id2_Lamp5_Crh	17.004901308353478	1.5043187483537452	0.36236286329185446	4.151415337344147	3.304254971827769e-5	0.003890916090410775	TRUE			ZNF823	L2_3_Cux2_Frem3	24.145697379981677	1.7682185057645414	0.34567566694804547	5.11525303871129	3.133206421071629e-7	4.099179872398241e-5	TRUE
PINLYP	Id2_Lamp5_Crh	7.048318335293376	2.1194833021319672	0.5107592501420513	4.149671888551213	3.329521871920265e-5	0.003902262160122887	TRUE			PTCH2	L2_3_Cux2_Frem3	138.35014271672296	1.741919782066851	0.3410559348151143	5.107431374889114	3.265676402559019e-7	4.233600620240446e-5	FALSE
SPRED2	Id2_Lamp5_Crh	46.11517559440427	-0.9690800514580189	0.23382011447526327	-4.144553832046565	3.404759692063389e-5	0.003971795371620114	FALSE			TMX3	L2_3_Cux2_Frem3	121.69223831568209	-1.1424209687437548	0.22368021629320906	-5.107384943003735	3.266478701800748e-7	4.233600620240446e-5	FALSE
SMCR5	Id2_Lamp5_Crh	25.838506697717936	2.12244205117742	0.5122988695061521	4.142976253731382	3.428274547865099e-5	0.0039806253866467136	TRUE			CHN2	L2_3_Cux2_Frem3	35.49305897758983	1.5224381049851616	0.2982096251967436	5.10526145485993	3.303374614975891e-7	4.261506898649829e-5	TRUE
KIF1A	Id2_Lamp5_Crh	66.45757900092063	-1.3092001291211186	0.3163770698175235	-4.138100557907767	3.501928940672974e-5	0.004018605290915869	FALSE			EFNA5	L2_3_Cux2_Frem3	711.2490545079173	-1.1948297389471314	0.23410327794883806	-5.103857363365304	3.327991521072243e-7	4.27338763094721e-5	FALSE
AP4M1	Id2_Lamp5_Crh	10.41842426942777	1.7488100105557738	0.4226609087310379	4.137619482734412	3.509277172807481e-5	0.004018605290915869	TRUE			ARL4C	L2_3_Cux2_Frem3	24.561042196589565	-2.0030343454238944	0.3927509247825581	-5.100011786179373	3.3963233191912336e-7	4.3052002029453415e-5	TRUE
WWP1	Id2_Lamp5_Crh	231.88342176228142	-0.4614182283105845	0.11146433038162745	-4.139604362496933	3.479053037846393e-5	0.004018605290915869	FALSE			LRSAM1	L2_3_Cux2_Frem3	99.80856766052922	1.1289761982124225	0.22139278923020814	5.099426237583976	3.406845984738394e-7	4.3052002029453415e-5	FALSE
MUC6	Id2_Lamp5_Crh	15.092075478513781	2.473136122770433	0.5980137759916586	4.13558386455119	3.5405328096593294e-5	0.004035884066681986	TRUE			MSRB3	L2_3_Cux2_Frem3	41.00477809527225	-1.3908605586645435	0.2727722168513255	-5.098981761117672	3.4148545019035735e-7	4.3052002029453415e-5	TRUE
PNKP	Id2_Lamp5_Crh	16.097938052394657	1.338634486365432	0.32409161881140136	4.1304199450601145	3.6210117460364955e-5	0.004108860783093412	TRUE			SPRED1	L2_3_Cux2_Frem3	179.67704407868766	-1.5819133408707975	0.31013180189505746	-5.100777576515955	3.3826089367139206e-7	4.3052002029453415e-5	FALSE
RP11-306G20.1	Id2_Lamp5_Crh	4.974986666478415	2.8256330297967183	0.6843433222210121	4.128969974641128	3.6439197975562764e-5	0.004116145421999768	TRUE			PCGF5	L2_3_Cux2_Frem3	149.33564414626065	-0.8435282563623115	0.16562224095064793	-5.093085635845647	3.522824796610588e-7	4.421224821664763e-5	FALSE
MOB4	Id2_Lamp5_Crh	14.540782200095487	-1.639504033678248	0.39761544777751684	-4.123340888394311	3.734164335640633e-5	0.004143096821108123	TRUE			CCNG2	L2_3_Cux2_Frem3	44.697463644742285	-1.4007956662971814	0.2752510886852914	-5.089155770420158	3.5966109071095744e-7	4.4747487875667813e-5	TRUE
LRFN2	Id2_Lamp5_Crh	33.95080126983504	1.1456521755196363	0.27776323336871556	4.124563793505548	3.71438034768644e-5	0.004143096821108123	TRUE			MYO16	L2_3_Cux2_Frem3	118.6700693098056	1.623796146538924	0.3190735757886854	5.089096276698025	3.597739326605827e-7	4.4747487875667813e-5	FALSE
TTC39B	Id2_Lamp5_Crh	72.3821748388038	-0.9483565451374298	0.22991883141568475	-4.124744977599665	3.711457654357551e-5	0.004143096821108123	FALSE			IL12RB2	L2_3_Cux2_Frem3	84.6487997033969	1.8532597099784514	0.3645497285964943	5.083695212484306	3.7016175936370743e-07	4.583395784692763e-5	TRUE
SLC16A9	Id2_Lamp5_Crh	18.379045975234174	1.2310661715526825	0.2985259987978051	4.12381560236064	3.7264726292423726e-5	0.004143096821108123	TRUE			CTC-552D5.1	L2_3_Cux2_Frem3	368.6660886235694	1.0401592534831692	0.20489451005112366	5.076559900134156	3.843296738346753e-7	4.713285816270134e-5	FALSE
RNF11	Id2_Lamp5_Crh	45.596545422915554	-1.2120054986792423	0.2940786009192868	-4.121365835156061	3.766327873498177e-5	0.00416029243513312	FALSE			EEPD1	L2_3_Cux2_Frem3	42.83915315517463	-1.415598801633071	0.2787996916749306	-5.077476209276454	3.824813809860464e-7	4.713285816270134e-5	TRUE
TXLNB	Id2_Lamp5_Crh	16.437805087230274	-1.5060437276196899	0.3657961378680959	-4.117166836142926	3.835584195829628e-5	0.004218128804611932	TRUE			ASRGL1	L2_3_Cux2_Frem3	39.76043634774038	1.1267842155985612	0.22198888540624684	5.075858701378268	3.857498847322326e-7	4.713285816270134e-5	TRUE
RP11-415J8.3	Id2_Lamp5_Crh	13.539852243123901	2.086910606936675	0.5078015221723549	4.109697422742953	3.961778857458225e-5	0.004252798584845782	TRUE			RP11-540O11.7	L2_3_Cux2_Frem3	23.74336621137682	2.605294887807324	0.5136492143384396	5.072128633863177	3.9339031573323146e-7	4.785558682972328e-5	TRUE
AC007386.4	Id2_Lamp5_Crh	20.155406324227094	1.9047501558330175	0.46308295393200677	4.113194276878278	3.902217173944824e-5	0.004252798584845782	TRUE			RP11-266O8.1	L2_3_Cux2_Frem3	147.12454233008503	-1.7407755668030336	0.34329660410864365	-5.070762559166264	3.9622486334203264e-7	4.788427838590038e-5	FALSE
LINC00636	Id2_Lamp5_Crh	15.962807118971803	2.7174885497928116	0.6605096919900052	4.11422963621544	3.884745685074396e-5	0.004252798584845782	TRUE			CDH7	L2_3_Cux2_Frem3	24.876968413514216	2.047618939719955	0.40384151554316006	5.070352752034277	3.970790318992316e-7	4.788427838590038e-5	TRUE
PRKG2	Id2_Lamp5_Crh	48.800214040000625	-0.9834262357104759	0.23927942571628696	-4.109948996937672	3.9574651685982844e-5	0.004252798584845782	FALSE			NAV1	L2_3_Cux2_Frem3	322.71098297427454	0.8184845816693844	0.16148838738989235	5.068380425976152	4.012149030686503e-7	4.817357814507396e-5	FALSE
TMEM179B	Id2_Lamp5_Crh	18.86911337030692	2.1174335770061914	0.5153253173089339	4.108925965569832	3.975034709076425e-5	0.004252798584845782	TRUE			RP11-434D11.4	L2_3_Cux2_Frem3	10.215512666196535	1.9176729209462864	0.37920966856361393	5.057025387063909	4.258465670800975e-7	5.047555719886147e-5	TRUE
EXOSC6	Id2_Lamp5_Crh	24.164130387957833	-1.6623109231750397	0.4046256471309881	-4.10826880342784	3.986359833576002e-5	0.004252798584845782	TRUE			DIRAS2	L2_3_Cux2_Frem3	101.08687415450335	-1.907797521611108	0.37714572091569176	-5.058515623560747	4.225326361804095e-7	5.047555719886147e-5	FALSE
DLGAP1-AS3	Id2_Lamp5_Crh	8.505218996749795	2.0757427026370627	0.505077362865958	4.1097520008790065	3.96084263897187e-5	0.004252798584845782	TRUE			RAB31	L2_3_Cux2_Frem3	28.664034961656245	2.1045520215700506	0.416128018131551	5.057462919751624	4.2487100713819143e-7	5.047555719886147e-5	TRUE
SRRM2	Id2_Lamp5_Crh	41.771684932223025	-0.9680357822026003	0.23602761731034264	-4.101366582579916	4.1071729246238645e-5	0.004363041059162134	TRUE			ETV5	L2_3_Cux2_Frem3	70.10740875219187	-1.8733540588946205	0.37056951888793954	-5.0553376988924015	4.29629864147376e-7	5.0707293242517536e-5	TRUE
C12orf4	Id2_Lamp5_Crh	13.693662952510998	-1.0727407822980448	0.2619500535234998	-4.0952111590303915	4.217837832387855e-5	0.004461614561344508	TRUE			ZNF324	L2_3_Cux2_Frem3	30.47699633091383	1.665547088692955	0.32953629876759055	5.054214345799891	4.321660421475911e-7	5.079049722459995e-5	TRUE
FNBP4	Id2_Lamp5_Crh	81.50808638649166	0.6448622369009391	0.15751191347311833	4.094053730170665	4.2389601166424e-5	0.004465037989529994	FALSE			ACAP1	L2_3_Cux2_Frem3	4.589912133410679	3.6059123138580618	0.7142094781579261	5.04881610246668	4.445564118876728e-7	5.2026230549014734e-5	TRUE
RP13-941N14.1	Id2_Lamp5_Crh	25.315990870770968	1.2494506935210354	0.30560316509775026	4.088474322971708	4.34219598895574e-5	0.004554562212953407	TRUE			PPEF1	L2_3_Cux2_Frem3	24.24435644683394	1.3608826052698093	0.26961195699493956	5.047560280478778	4.474876037949045e-7	5.214922764224988e-5	TRUE
SNAI3	Id2_Lamp5_Crh	9.612703357966922	1.8061439947232216	0.4425159017018274	4.0815346697760555	4.4739302242597764e-5	0.004673104356419291	TRUE			PGM1	L2_3_Cux2_Frem3	33.37882854838012	0.9271166543051103	0.1837254879914515	5.046205969790363	4.506695691559304e-7	5.230029778288237e-5	TRUE
SEMA5B	Id2_Lamp5_Crh	20.79120850877754	0.9973291824087542	0.24444068215230538	4.080045815726129	4.5026825248746914e-5	0.0046835402729571585	TRUE			LSMEM1	L2_3_Cux2_Frem3	9.173424471658752	-2.102393041977799	0.41696736025722436	-5.04210459226556	4.6043948631365286e-7	5.3211456634981146e-5	TRUE
CHRNB2	Id2_Lamp5_Crh	6.206397678384757	-2.1825654800287477	0.5351726282132456	-4.078245719172094	4.537679492988536e-5	0.004700358127094017	TRUE			BAZ2B	L2_3_Cux2_Frem3	239.28802180665807	-0.7638391398903804	0.151546828682163	-5.04028455450143	4.6484016361844886e-7	5.3497123560669284e-5	FALSE
USP22	Id2_Lamp5_Crh	56.0489710760676	-1.3564550773956128	0.33314153895018	-4.071708024373584	4.666965657498591e-5	0.004814302920404745	FALSE			TIMM50	L2_3_Cux2_Frem3	34.0751661445871	1.4204429069147422	0.28202582218371014	5.036570395988326	4.739468567508782e-7	5.431979346629073e-5	TRUE
ACER2	Id2_Lamp5_Crh	16.004684066713438	1.1788806020357054	0.28968261763067255	4.069559339382612	4.710214213449587e-5	0.004838921301422036	TRUE			KLHDC8A	L2_3_Cux2_Frem3	5.654224379069014	3.578047094683309	0.7108160045881927	5.033717687260335	4.810579690754318e-7	5.49079169970213e-5	TRUE
ANGPTL1	Id2_Lamp5_Crh	25.890401259781765	1.9222454705997518	0.4726859430217995	4.066644034961499	4.7695011031445454e-5	0.004859829613832671	TRUE			LONRF1	L2_3_Cux2_Frem3	79.28352690653014	-1.0219604945623884	0.20321537357290165	-5.028952665314809	4.931661038555153e-7	5.605924203498595e-5	FALSE
RAP2A	Id2_Lamp5_Crh	10.21913315473227	-1.6765655737023886	0.412176574970901	-4.067590628654118	4.7501736278783315e-5	0.004859829613832671	TRUE			SH3PXD2B	L2_3_Cux2_Frem3	17.437256175314847	1.7579902780151122	0.34965099173160097	5.027842962231837	4.960278175844926e-7	5.615439815723873e-5	TRUE
CTC-340A15.2	Id2_Lamp5_Crh	9.426951918457254	2.1129557873197093	0.5200409305254947	4.063056700526619	4.843425847623491e-5	0.004875454954035195	TRUE			ZFPM2	L2_3_Cux2_Frem3	961.4989504604134	-0.8886459032691709	0.17685334780112313	-5.024761557064103	5.040584021118321e-7	5.683156032916169e-5	FALSE
RP1-45I4.2	Id2_Lamp5_Crh	8.037493041993319	2.0494543892880457	0.5043587835751077	4.06348507457459	4.834541504242562e-5	0.004875454954035195	TRUE			PLCB1	L2_3_Cux2_Frem3	3229.4096656211013	-0.9482215135412797	0.1890401081709248	-5.015980591187159	5.276365539663587e-7	5.9249099031623174e-5	FALSE
AP002954.4	Id2_Lamp5_Crh	15.919235805043495	-1.4273852178154265	0.35126173259493226	-4.06359442365291	4.832276115185895e-5	0.004875454954035195	TRUE			CLSTN2	L2_3_Cux2_Frem3	381.1999397734952	1.7480662353171899	0.34886205359990674	5.0107663395284705	5.421370864821754e-7	6.063191222044201e-5	FALSE
PSG4	Id2_Lamp5_Crh	5.382881203222419	2.827984417514351	0.6972959153944182	4.055644605224356	4.999622975314694e-5	0.005012473411877752	TRUE			FHAD1	L2_3_Cux2_Frem3	31.54587563361911	1.6057991111796583	0.3206002906284281	5.008726311607622	5.479142207315608e-7	6.10319229968296e-5	TRUE
DUSP6	Id2_Lamp5_Crh	2.4670330629500357	-4.083228954279674	1.0071689316134187	-4.054164923195763	5.0313711875696856e-5	0.005024126013059585	TRUE			ANGPTL1	L2_3_Cux2_Frem3	92.8971699235177	2.2378259049233917	0.44833975523626746	4.991361749180809	5.995508892558159e-7	6.651657385759724e-5	TRUE
ATP6V0E2-AS1	Id2_Lamp5_Crh	7.391232327243987	2.1703347566252784	0.5355305174061672	4.052681754043182	5.06338592249799e-5	0.005035950843396008	TRUE			CPNE8	L2_3_Cux2_Frem3	257.222485685433	-0.8758567122424766	0.1756045016155131	-4.987666626907829	6.111290488356427e-7	6.7530977284882e-5	FALSE
RUSC1	Id2_Lamp5_Crh	18.563405690325354	-1.311995591416192	0.3244653141209584	-4.0435619288633395	5.2645242462164964e-5	0.0052152215588312945	TRUE			PPP1R26-AS1	L2_3_Cux2_Frem3	33.8250056201881	1.5656620045251464	0.31397912855501914	4.9865161793733455	6.147776039027528e-7	6.76645699279633e-5	TRUE
VAV1	Id2_Lamp5_Crh	3.3109446110171876	3.335538522699913	0.8254818019106188	4.040717209004054	5.328798409286056e-5	0.005258028596419649	TRUE			ZNF585B	L2_3_Cux2_Frem3	10.526028892745243	2.0311312192523667	0.407469748456588	4.984741142001035	6.204482170097019e-7	6.801878160862092e-5	TRUE
LINC00937	Id2_Lamp5_Crh	71.04943123029362	0.9582327740048553	0.23745561330204915	4.035418496449526	5.4505058214220364e-5	0.0053569459577157376	FALSE			SCARB2	L2_3_Cux2_Frem3	95.44704099034898	-0.8127810496112621	0.1634107458223537	-4.9738531301659235	6.56350435779983e-7	7.167140034170713e-5	FALSE
TDG	Id2_Lamp5_Crh	70.24253398535261	1.6029566294421864	0.39774159130033027	4.030145864810532	5.5742251269594754e-5	0.005457057100761425	FALSE			GPC4	L2_3_Cux2_Frem3	28.386350253677254	1.505332916763825	0.30281550638262755	4.9711223006583305	6.656644013642561e-7	7.240340327936866e-5	TRUE
SPATA6	Id2_Lamp5_Crh	46.54803330668191	1.9170688115822443	0.47645281079822327	4.023627876956987	5.730844396936225e-5	0.005588468731449841	TRUE			RAB6A	L2_3_Cux2_Frem3	356.04424160909116	0.49155804710522794	0.09890981237948997	4.969760181318046	6.703576255132824e-7	7.262905898920469e-5	FALSE
SORBS1	Id2_Lamp5_Crh	137.2603358687764	0.6819254198227086	0.1696083251266711	4.020589315491537	5.805273376215143e-5	0.005639021189254273	FALSE			CCSER1	L2_3_Cux2_Frem3	2089.3509043393783	-0.8207203787281826	0.1652084427439417	-4.967787148748964	6.772123554439221e-7	7.28029530643125e-5	FALSE
GPRASP1	Id2_Lamp5_Crh	44.6229110776671	-1.217834092232368	0.30311515682911866	-4.017727470219916	5.876210138407681e-5	0.0056858027091166415	FALSE			AIRE	L2_3_Cux2_Frem3	4.033013618255587	3.25886655758585	0.655963885082875	4.968057894184407	6.762677463215538e-7	7.28029530643125e-5	TRUE
TSHZ2	Id2_Lamp5_Crh	12.12213153383118	1.436431341158393	0.35796289267291886	4.012793981053512	6.0004279513121806e-5	0.005783578508747385	TRUE			GRM8	L2_3_Cux2_Frem3	165.87693815697722	1.3912875770573216	0.2802183819328144	4.965011814931181	6.869688768965903e-7	7.3566674786115175e-05	FALSE
IL6ST	Id2_Lamp5_Crh	54.94654968965124	-1.400833161535723	0.34964571705858744	-4.0064359241128535	6.1641837509665e-5	0.005918564736889527	FALSE			C20orf96	L2_3_Cux2_Frem3	19.01497193982363	1.380669805147131	0.27817088173303295	4.963387240768758	6.927426688947766e-7	7.389965640179047e-5	TRUE
DUSP1	Id2_Lamp5_Crh	6.926400996232391	-2.343314072267645	0.5853664242098864	-4.003157638278612	6.250262528209187e-5	0.005978220450353032	TRUE			ANO5	L2_3_Cux2_Frem3	306.42000151046767	-0.8987666907684376	0.18133196029573653	-4.956471486342661	7.17848964872823e-7	7.628451681882229e-5	FALSE
GPR12	Id2_Lamp5_Crh	15.788574897836105	-2.067783632525872	0.5166561874177807	-4.002243044568074	6.274479514014866e-5	0.005978477350681951	TRUE			DDX17	L2_3_Cux2_Frem3	338.3961598946089	-0.8523908096502424	0.17201820534382453	-4.9552360341541215	7.224253733026147e-7	7.647782501496687e-5	FALSE
CNTN3	Id2_Lamp5_Crh	9.672964851222734	1.748058650571372	0.43737699822785886	3.996686285867945	6.423533650443851e-5	0.006097227910634232	TRUE			ZNF559-ZNF177	L2_3_Cux2_Frem3	34.18354583737853	1.1699067226822053	0.23651571130445884	4.946422866497115	7.558965977153165e-7	7.971691267768829e-5	TRUE
EDIL3	Id2_Lamp5_Crh	16.271834212474488	1.3453055897174218	0.3367354586701687	3.995140859327037	6.465580014371002e-5	0.00611389164692264	TRUE			ATOX1	L2_3_Cux2_Frem3	45.4035910795707	1.4605653409672008	0.29602162561578826	4.933981893819118	8.056991204157169e-7	8.432781435415217e-5	TRUE
NDUFV1	Id2_Lamp5_Crh	42.76577840993778	1.8882317149840206	0.47305330817507785	3.9915833635501876	6.563360828331367e-5	0.006159689463100159	TRUE			GRIA1	L2_3_Cux2_Frem3	831.5402107883061	0.8024843989347117	0.16263542424196203	4.934253424031469	8.045791762023682e-7	8.432781435415217e-5	FALSE
VPS13C	Id2_Lamp5_Crh	145.03559004147158	-0.736863029981097	0.18459365452743456	-3.9918112671179786	6.55705497861973e-5	0.006159689463100159	FALSE			TMEM223	L2_3_Cux2_Frem3	26.032296770336004	1.3741123067058982	0.2787286926792941	4.929927713925581	8.226004874194065e-7	8.545186186915603e-5	TRUE
LINC01470	Id2_Lamp5_Crh	12.080188486412393	1.6072012414713792	0.40344148462488894	3.9837282548316018	6.784244702823236e-5	0.006319836752860918	TRUE			VAV1	L2_3_Cux2_Frem3	13.568377235461186	2.583830504019245	0.5240373949804517	4.930622373076315	8.196804988918621e-7	8.545186186915603e-5	TRUE
RP11-33N16.2	Id2_Lamp5_Crh	14.021288895897248	1.9146628316363117	0.4806224909017797	3.983714594886891	6.784634873284435e-5	0.006319836752860918	TRUE			PHLDB3	L2_3_Cux2_Frem3	14.82775138302809	1.55433354577018	0.3154960750521165	4.926633542155543	8.365844275451868e-7	8.65802450835571e-5	TRUE
NAP1L2	Id2_Lamp5_Crh	26.659192670537962	-2.1944782261306677	0.551044035351474	-3.982400834319815	6.822259337732099e-5	0.006327480872927084	TRUE			IL5RA	L2_3_Cux2_Frem3	11.478261216940066	2.3022869094172496	0.467447633056183	4.925229579974225	8.426136533550594e-7	8.688004568570977e-5	TRUE
TMEM50B	Id2_Lamp5_Crh	35.8806497227889	-0.8400567778810352	0.21098149178540276	-3.9816610015038125	6.843534031766995e-5	0.006327480872927084	TRUE			DLST	L2_3_Cux2_Frem3	28.567432751415556	-1.1365507291205275	0.23084728777463254	-4.923387838240919	8.505863762536043e-7	8.705484771870836e-5	TRUE
ARL4C	Id2_Lamp5_Crh	133.51719450166195	-1.6310977078967317	0.41144412371829975	-3.964323741353231	7.360430721598518e-5	0.006748675750093603	FALSE			NEK8	L2_3_Cux2_Frem3	5.25985807089572	2.944313618022941	0.5979661680670172	4.923879937122055	8.484490438627762e-7	8.705484771870836e-5	TRUE
FGD5-AS1	Id2_Lamp5_Crh	17.541973009242753	-1.6140336576277152	0.40704240315538914	-3.9652715420205373	7.331244012782066e-5	0.006748675750093603	TRUE			ATP2B1	L2_3_Cux2_Frem3	1241.1570483032494	-0.9237878233580364	0.18785619441338744	-4.917526548659837	8.764457350622559e-7	8.937168716061298e-5	FALSE
GUF1	Id2_Lamp5_Crh	8.061909223674984	-1.5176838605204042	0.3828972530412802	-3.963684378683131	7.380181380289831e-5	0.006748675750093603	TRUE			FAM153C	L2_3_Cux2_Frem3	422.78305706584416	1.4508232469952578	0.29507896831654384	4.916728749840611	8.800235377619647e-7	8.940781261306173e-5	FALSE
TMEM178A	Id2_Lamp5_Crh	36.36080442102727	-0.7741529577178252	0.1954662451323588	-3.960545500803027	7.477874205703615e-5	0.006763683031564676	TRUE			CACHD1	L2_3_Cux2_Frem3	85.67983395274422	1.1591309632681885	0.23588103989057754	4.9140488943320575	8.921448516103035e-7	9.0308502205340793e-05	TRUE
KLHL32	Id2_Lamp5_Crh	74.76256876314297	0.6876523091470519	0.17359006540308936	3.961357509430455	7.452485058964434e-5	0.006763683031564676	FALSE			RP1-313I6.12	L2_3_Cux2_Frem3	20.47686876429064	2.390722683652912	0.4866064867269975	4.913051405733083	8.966975406969797e-7	9.043928359553247e-5	TRUE
XPOT	Id2_Lamp5_Crh	25.819261667328565	-1.0097319209966114	0.2548594372504705	-3.9619169369987586	7.435040839303523e-5	0.006763683031564676	TRUE			ATG16L1	L2_3_Cux2_Frem3	44.13182917425489	-0.8910641582146457	0.1814562975001565	-4.9106268037562995	9.078572571829459e-7	9.105458693062987e-5	TRUE
CNIH1	Id2_Lamp5_Crh	25.009404229256564	-1.2409490842760988	0.31348669732159534	-3.9585382565788794	7.540986360621228e-5	0.006768663115394191	TRUE			PCED1B	L2_3_Cux2_Frem3	76.37313838492236	1.3438886311465803	0.27372698538960066	4.909594971916265	9.126469269799215e-7	9.105458693062987e-5	TRUE
SSH2	Id2_Lamp5_Crh	235.61511821130702	0.5758147122208999	0.1454890424199105	3.957787491369854	7.564721235358834e-5	0.006768663115394191	FALSE			GRN	L2_3_Cux2_Frem3	18.704995875938693	1.5563128573923215	0.31697682922473797	4.909863163180577	9.113996726042703e-7	9.105458693062987e-5	TRUE
ZNF682	Id2_Lamp5_Crh	24.42835561586505	0.8871930425416003	0.224103469774695	3.9588545569310014	7.531007863223489e-5	0.006768663115394191	TRUE			RNH1	L2_3_Cux2_Frem3	53.06848403314113	2.3445698017433507	0.4776218849428857	4.908840812484368	9.1616304698726e-7	9.107777158150051e-5	TRUE
RP11-180M15.3	Id2_Lamp5_Crh	18.596335884317487	2.0933885136212655	0.529126593661097	3.9563093949537347	7.611656734971399e-5	0.006786335668993786	TRUE			PTPRU	L2_3_Cux2_Frem3	12.37992778364533	-1.8884966725991332	0.3858008238325013	-4.895004250740118	9.830360362514983e-7	9.737674107668413e-5	TRUE
FAM184B	Id2_Lamp5_Crh	19.088198122166645	1.5026463867116029	0.38002792948348224	3.954041979898519	7.684191816675765e-5	0.006826625071583409	TRUE			AC009878.2	L2_3_Cux2_Frem3	17.431707618171863	2.870201285399356	0.5871701679720349	4.888193307423028	1.0176558040797e-6	1.0044086998446206e-4	TRUE
WASF3	Id2_Lamp5_Crh	82.19166424569009	-0.6682314937076983	0.16910654489275592	-3.951541285001581	7.764947289131876e-5	0.006873905820066956	FALSE			CRYM-AS1	L2_3_Cux2_Frem3	6.735814231942066	3.1952948732582347	0.6537679120071397	4.887506429381531	1.0212116143502416e-6	1.0044086998446206e-4	TRUE
LINC00903	Id2_Lamp5_Crh	27.276163607377914	1.9979022000838251	0.5059110189346544	3.949117780219534	7.843975171212873e-5	0.0069193284867193694	TRUE			OTOF	L2_3_Cux2_Frem3	13.081818208328649	2.326648032263832	0.4762572516355576	4.8852758131738305	1.0328416697109043e-6	1.0122578286608354e-4	TRUE
AC007038.7	Id2_Lamp5_Crh	25.087927099079668	1.2517901066262214	0.3171302359841558	3.9472430080390137	7.905630470575734e-5	0.006949160530544106	TRUE			LINC00282	L2_3_Cux2_Frem3	12.226607825428236	2.108407445318014	0.43166742161721267	4.884333029856664	1.0377954160707693e-6	1.0135314669062978e-4	TRUE
SIRT4	Id2_Lamp5_Crh	6.876786921787933	1.3946410324697411	0.3534113975626671	3.9462253964869447	7.939288026499428e-5	0.006952982527095176	TRUE			WDR54	L2_3_Cux2_Frem3	40.57681486519492	1.8105990928372129	0.3708874539944189	4.881801941093587	1.0512080999940883e-6	1.0230283460152993e-4	TRUE
SOX1	Id2_Lamp5_Crh	16.330795412809906	-1.8219359014765224	0.46188174864936604	-3.9445938420477207	7.993534630973863e-5	0.006952982527095176	TRUE			RP11-380I10.4	L2_3_Cux2_Frem3	6.599250314491603	3.1639297797512507	0.6484028390820679	4.879574223071522	1.0631510793009175e-6	1.0310335082339246e-4	TRUE
NCAM2	Id2_Lamp5_Crh	137.29989356956173	0.579026067517606	0.1467750782253716	3.944988989401303	7.980364545396025e-5	0.006952982527095176	FALSE			ROBO1	L2_3_Cux2_Frem3	817.6557108629952	-0.8093643626409933	0.16591879910008353	-4.878075100777329	1.0712613893619402e-6	1.0324860219995167e-4	FALSE
NLRX1	Id2_Lamp5_Crh	6.100884415697363	1.6992009801735928	0.4318169761935757	3.9350027299803796	8.319575046870804e-5	0.007211453870488985	TRUE			DFNA5	L2_3_Cux2_Frem3	21.414695603996737	-1.6198155169463624	0.3320708230616703	-4.877921830083637	1.0720939368901818e-6	1.0324860219995167e-4	TRUE
PLPPR1	Id2_Lamp5_Crh	35.600152393837476	0.7851891048484996	0.1996629658976085	3.932572579589755	8.404159303901804e-5	0.0072345321676760225	TRUE			FAM76B	L2_3_Cux2_Frem3	24.778139980629188	-1.1288200377903403	0.23148375210275832	-4.8764547297006144	1.0800946159007049e-6	1.0365918431357076e-4	TRUE
RAB6A	Id2_Lamp5_Crh	124.25940338929114	0.45440520080084223	0.11552957021103387	3.9332371787655402	8.380946759929161e-5	0.0072345321676760225	FALSE			CD81-AS1	L2_3_Cux2_Frem3	26.74783232547802	1.2005326967543224	0.24630333398423393	4.874204004202271	1.092480511840387e-6	1.0448634302208612e-4	TRUE
NECAB2	Id2_Lamp5_Crh	36.78145465406731	-1.407936873073868	0.35829340037742874	-3.929564071207389	8.509999976592327e-5	0.007300468708441609	TRUE			MMAB	L2_3_Cux2_Frem3	29.547962682424888	1.6111715991006328	0.33081434877931787	4.870319576662091	1.1141789795505699e-6	1.0600901913170244e-4	TRUE
RP4-593C16.4	Id2_Lamp5_Crh	12.01655627541382	1.58137192275516	0.4025501179785721	3.928385192621747	8.551815922785347e-5	0.007311216873164842	TRUE			ONECUT2	L2_3_Cux2_Frem3	51.57379546475162	-1.3098422188993255	0.2689620558752296	-4.869988871244188	1.11604534130578e-6	1.0600901913170244e-4	TRUE
NFIA	Id2_Lamp5_Crh	199.09345082070743	-1.0150834522143934	0.2585428885078622	-3.9261704627529332	8.630900029879501e-5	0.007353644653444091	FALSE			ARAP2	L2_3_Cux2_Frem3	283.5183848222098	-1.0728577907549188	0.22046098293176142	-4.866429317731007	1.1363253663700203e-6	1.0683769614114876e-4	FALSE
GABRA1	Id2_Lamp5_Crh	178.2166344407285	-1.075981192774509	0.2741256030517097	-3.9251393550843967	8.667954357489376e-5	0.007360095665998803	FALSE			ITGB1	L2_3_Cux2_Frem3	27.51558166451197	-1.156822531337616	0.23765056255433945	-4.86774581513185	1.1287838378739978e-6	1.0683769614114876e-4	TRUE
STAC	Id2_Lamp5_Crh	5.961747355425526	1.9414258171432062	0.4948270448870597	3.9234432256755913	8.729234362634266e-5	0.00737654163636526	TRUE			TMEM159	L2_3_Cux2_Frem3	10.129105107556088	2.0083164522575023	0.4126611868417473	4.86674423545357	1.1345169672324872e-6	1.0683769614114876e-4	TRUE
ETNK1	Id2_Lamp5_Crh	59.753709385776304	-0.97704504555877	0.24905751313130498	-3.9229695714646624	8.746420142461612e-5	0.00737654163636526	FALSE			PNKP	L2_3_Cux2_Frem3	49.001892195674785	1.7737858348291242	0.3645684485959313	4.865439786850826	1.1420257660425775e-6	1.0701090083431396e-4	TRUE
TSPAN3	Id2_Lamp5_Crh	35.06464989633955	-1.1016482363203242	0.2809119884488738	-3.921684661460524	8.793202154823554e-5	0.007391026888653711	TRUE			AC007386.4	L2_3_Cux2_Frem3	40.533353640067105	2.0164542410740935	0.41503048721612557	4.8585689562223235	1.1823722998281605e-6	1.1028820682499817e-4	TRUE
PDE1A	Id2_Lamp5_Crh	24.210176813169046	1.4478183484835292	0.3692924513571499	3.9205197484075187	8.835819448509946e-5	0.007401926064181286	TRUE			VAT1L	L2_3_Cux2_Frem3	31.654321194086695	1.4205243234806773	0.2924010419293823	4.858137009729766	1.1849540537153682e-6	1.1028820682499817e-4	TRUE
MAPK8IP2	Id2_Lamp5_Crh	16.47569057591171	-1.8399074726995213	0.4698844551990897	-3.9156593761331258	9.015746295747571e-5	0.007527394332008106	TRUE			LIPE-AS1	L2_3_Cux2_Frem3	152.39148313352186	1.1115032187359004	0.22940561615117733	4.845143886989343	1.2651995321147935e-6	1.1736312449075556e-4	FALSE
CITED2	Id2_Lamp5_Crh	16.427536107448617	-2.384437673180949	0.6091739077535163	-3.9142150424238773	9.06987782412264e-5	0.0075473476667132534	TRUE			CIAO1	L2_3_Cux2_Frem3	105.72274641567812	1.4487303237792384	0.2992913097275204	4.84053588157366	1.294894722612973e-6	1.1892450339865371e-4	TRUE
RP11-475O6.1	Id2_Lamp5_Crh	28.511312178927543	1.235443447688479	0.31593131036974903	3.910481193657515	9.211243229703854e-5	0.007639517474628804	TRUE			HLTF	L2_3_Cux2_Frem3	102.55411307667515	-1.0099794505699458	0.20864701975814456	-4.840612876908926	1.294393082031835e-6	1.1892450339865371e-4	FALSE
ATP13A3	Id2_Lamp5_Crh	80.71813650443606	-0.7760245309799937	0.19855148269691705	-3.9084297958357337	9.289793351029298e-5	0.007653808620960244	FALSE			PLCXD3	L2_3_Cux2_Frem3	53.8866023520864	2.527793265258759	0.5221723474323409	4.840917520218343	1.2924101000281733e-6	1.1892450339865371e-4	TRUE
EPN2	Id2_Lamp5_Crh	85.35453851785866	0.8125050592737582	0.2078432003614365	3.9092212680560294	9.259412410132773e-5	0.007653808620960244	FALSE			PLEKHG1	L2_3_Cux2_Frem3	45.457489078362975	1.5932281267725334	0.32962601180329937	4.833441748290406	1.3419255794812214e-6	1.2283712169138995e-4	TRUE
CENPB	Id2_Lamp5_Crh	3.2130618767671293	-3.2432025128855075	0.8307579799147701	-3.903907746054076	9.465187269992188e-5	0.007772662335792269	TRUE			SCPEP1	L2_3_Cux2_Frem3	153.8031791613707	1.4338769992451228	0.2969549895939449	4.82860045963801	1.374959651136896e-6	1.254469765918847e-4	FALSE
RNF6	Id2_Lamp5_Crh	16.77820604379791	-1.6613070826141378	0.4258275521513835	-3.901361182997234	9.565330824821923e-5	0.00782914487576572	TRUE			UPP2	L2_3_Cux2_Frem3	354.8082381209337	1.0578838151410825	0.21914190737779896	4.827391655934157	1.3833290226417096e-6	1.257967664655425e-4	FALSE
ARF1	Id2_Lamp5_Crh	32.21433261199456	-1.4938536079961509	0.3831519982339695	-3.8988537574686952	9.66491220850625e-5	0.007884799620037582	TRUE			HIST1H2BN	L2_3_Cux2_Frem3	11.101615916887477	1.6073207041570146	0.333041563449261	4.8261865201155	1.3917217570292864e-6	1.2614638775478525e-4	TRUE
RALYL	Id2_Lamp5_Crh	254.77631671565	0.7809636627926043	0.2003908401865251	3.897202397403386	9.73102905045076e-5	0.007887188610891323	FALSE			AGBL5	L2_3_Cux2_Frem3	70.43223333712066	1.8404892226491953	0.381437109507449	4.825144635313079	1.3990170362897389e-6	1.263945814935902e-4	TRUE
DUOX1	Id2_Lamp5_Crh	11.61424209493512	1.766358975165313	0.4531684047889695	3.897798161784618	9.707126860514162e-5	0.007887188610891323	TRUE			STXBP6	L2_3_Cux2_Frem3	179.0536505207007	-1.1016993829557113	0.2285399435217955	-4.8205988239016255	1.4312793164679208e-6	1.2888949065439692e-4	FALSE
PSMD5-AS1	Id2_Lamp5_Crh	33.420788445493734	1.6892971718172898	0.433901593728997	3.8932725674024105	9.890092293526054e-5	0.007990170356491405	TRUE			ATP7B	L2_3_Cux2_Frem3	74.33334842101459	1.1064064628354964	0.2295681076070089	4.819512929598749	1.4390912684002794e-6	1.2917357741213642e-4	TRUE
SEMA6A-AS1	Id2_Lamp5_Crh	17.206624108872823	1.3955162932619554	0.3588494609023327	3.8888627274314618	1.0071506028733192e-4	0.0080692280730077	TRUE			MADCAM1	L2_3_Cux2_Frem3	24.03312466178302	1.6877171598099185	0.3505489204968395	4.814498237272805	1.4757020634394384e-6	1.3203249171469763e-4	TRUE
PSMD5	Id2_Lamp5_Crh	31.88273222173975	0.960110069340602	0.24690439908971745	3.888590372955354	1.0082812624196024e-4	0.0080692280730077	TRUE			RP11-540O11.6	L2_3_Cux2_Frem3	50.16583485630423	2.011288845957328	0.41796491201622876	4.8120997436244926	1.4935277739698085e-6	1.3319770526953894e-4	TRUE
GPS2	Id2_Lamp5_Crh	16.81760671394506	-2.1078115775651742	0.5420573679153889	-3.8885396681743614	1.0084918918356043e-4	0.0080692280730077	TRUE			SULT1A1	L2_3_Cux2_Frem3	158.73375498376348	1.3066642055861541	0.27181111326792873	4.8072508510649214	1.530199387981577e-6	0.00013603080200338787	FALSE
STAB2	Id2_Lamp5_Crh	7.6138336311597294	2.144082170406297	0.5516834973839497	3.8864352125329233	1.0172705990536279e-4	0.008113464292260309	TRUE			SNX8	L2_3_Cux2_Frem3	64.03730860609288	0.9035387359386109	0.18805047151557602	4.804767191789635	1.5493167420944299e-6	1.3729025290329426e-4	TRUE
EEF2	Id2_Lamp5_Crh	28.91929664967423	-1.6561854563312524	0.42627751416322707	-3.8852282874509725	1.022337764364882e-4	0.00812791081197609	TRUE			RP11-192H23.6	L2_3_Cux2_Frem3	85.55068555620872	2.0470178115892983	0.42618662850836286	4.803101915125267	1.562263163800372e-6	1.3799659589543668e-4	TRUE
RP11-776H12.1	Id2_Lamp5_Crh	9.160327890687066	-1.5863217729698855	0.4086175697486479	-3.882167313426284	1.0352960239264441e-4	0.008204803155968174	TRUE			SSH2	L2_3_Cux2_Frem3	649.5463312993566	0.7574689555719462	0.15786700088858613	4.798146232641273	1.6014084851611955e-6	1.4100528807755845e-4	FALSE
EMC1	Id2_Lamp5_Crh	13.726581655397407	-1.1178778173908333	0.2880703587288212	-3.8805721710617305	1.0421101509561888e-4	0.008232670192553892	TRUE			RP11-37N22.1	L2_3_Cux2_Frem3	25.838195703109687	1.5508847357927666	0.323294022240505	4.797133968159275	1.6095195954419033e-6	1.4127099841511592e-4	TRUE
HSD17B4	Id2_Lamp5_Crh	88.40936349095385	-0.5179162411992104	0.13363248036871117	-3.8756763308606206	1.0632894679975545e-4	0.00837348841611702	FALSE			OPN3	L2_3_Cux2_Frem3	65.05021455594452	-1.2762660305636953	0.2663300558388221	-4.792046569975066	1.6508856882383319e-6	1.4353907664256543e-4	TRUE
LIMA1	Id2_Lamp5_Crh	52.807785228894375	0.8200991805122128	0.2117843626658012	3.872331130539327	1.0779936166695291e-4	0.008462588882559158	FALSE			KIAA1549	L2_3_Cux2_Frem3	206.5963023200904	0.6588667438951258	0.13747761167985464	4.792538478406468	1.6468417342908502e-6	1.4353907664256543e-4	FALSE
UPF3B	Id2_Lamp5_Crh	39.167791452027544	0.9854940026301614	0.25462944355137995	3.870306547763025	1.0869858412994652e-4	0.00850643089097174	TRUE			TESPA1	L2_3_Cux2_Frem3	407.62822116674795	-1.3424608516075867	0.2800706987929456	-4.7932927556983	1.640659347230847e-6	1.4353907664256543e-4	FALSE
EIF4G2	Id2_Lamp5_Crh	49.6819383241731	-1.5423662927367652	0.3987222496675736	-3.868272447857327	1.0960915744647803e-4	0.008549667867564281	FALSE			CTXN3	L2_3_Cux2_Frem3	21.274758712917098	-2.564400035674799	0.5355835201527187	-4.788048808790037	1.6841069433740184e-6	1.446142110879931e-4	TRUE
CADM4	Id2_Lamp5_Crh	21.980963830906546	-1.4557614076988197	0.37640440845414924	-3.867546115300479	1.0993604332190893e-4	0.008549667867564281	TRUE			SCUBE3	L2_3_Cux2_Frem3	27.39056560469146	2.2787629551257904	0.47577386428655	4.7895925484324895	1.6712030710140423e-6	1.446142110879931e-4	TRUE
SOCS5	Id2_Lamp5_Crh	23.59990112248837	-1.2118860045563886	0.31416324871897705	-3.8575040508332528	1.1455078143398212e-4	0.008647687673970963	TRUE			LPL	L2_3_Cux2_Frem3	12.874469452216376	-2.8855073593994214	0.6026450231403618	-4.7880713332089675	1.6839179787939283e-6	1.446142110879931e-4	TRUE
IL1R1	Id2_Lamp5_Crh	7.84786122306648	-1.5874094365113907	0.41146955801656304	-3.857902499915904	1.1436424875329545e-4	0.008647687673970963	TRUE			ITPR2	L2_3_Cux2_Frem3	297.9311523087999	-1.797833086506669	0.37539955764557886	-4.789118819910901	1.6751527512198178e-6	1.446142110879931e-4	FALSE
ERBB4	Id2_Lamp5_Crh	1513.0230966549354	0.5629443664559972	0.14583889428047317	3.86004274945584	1.133671902701714e-4	0.008647687673970963	FALSE			RHPN2	L2_3_Cux2_Frem3	13.223818748519026	1.480985273266878	0.3096429809921995	4.782880169029851	1.728011492845414e-6	1.4792631717765555e-4	TRUE
KIF9-AS1	Id2_Lamp5_Crh	78.52861293181276	0.9299616794873768	0.2410583870213394	3.8578275204548396	1.1439932825401361e-4	0.008647687673970963	FALSE			ZNF280D	L2_3_Cux2_Frem3	249.61726569853846	-0.6802511510970785	0.14257333129003685	-4.771236983396593	1.8309795914043277e-6	1.5530290503727961e-4	FALSE
ARHGEF3	Id2_Lamp5_Crh	54.13999604278685	0.7160332373200935	0.1854825844141037	3.860379881927329	1.1321088292430045e-4	0.008647687673970963	FALSE			SPNS1	L2_3_Cux2_Frem3	31.10897569657137	1.4114846477713077	0.2958040248989189	4.771688445597166	1.8268794250670018e-6	1.5530290503727961e-4	TRUE
NNT	Id2_Lamp5_Crh	48.48807323057124	-0.5835502102530695	0.1510586043105334	-3.8630716397555003	1.1197015325620308e-4	0.008647687673970963	FALSE			PIH1D1	L2_3_Cux2_Frem3	56.79828732433461	1.7382048006539144	0.3642596543598395	4.7718839565383275	1.8251065394174776e-6	1.5530290503727961e-4	TRUE
DLX6	Id2_Lamp5_Crh	7.258036774291086	-1.6802600939996468	0.43504265862088065	-3.8622881244018763	1.1232997437096111e-4	0.008647687673970963	TRUE			HMOX2	L2_3_Cux2_Frem3	83.70124376610482	1.0618219212782731	0.22259926887599013	4.7701051609015535	1.8412976775144082e-6	1.5570192799859643e-4	TRUE
IDS	Id2_Lamp5_Crh	107.58568850458045	-1.8513170513454618	0.47927327166580264	-3.862758807539732	1.121136875468001e-4	0.008647687673970963	FALSE			RILPL1	L2_3_Cux2_Frem3	136.84810829487802	1.134297244937476	0.2378238860243732	4.769484108174182	1.8469831249778625e-6	1.557079755452462e-4	FALSE
MIR124-2HG	Id2_Lamp5_Crh	33.712758505187125	-0.8477618241401853	0.21957224645071427	-3.860969853175301	1.1293783898965991e-4	0.008647687673970963	TRUE			AC133644.2	L2_3_Cux2_Frem3	3.5548110310634122	3.1525089065511676	0.662002413288602	4.762080686217713	1.916070373888301e-6	1.6104281178838157e-4	TRUE
INTS8	Id2_Lamp5_Crh	32.18061931984356	0.7179371343278222	0.1861850623033264	3.8560404655781855	1.1523842002594505e-4	0.008647687673970963	TRUE			ARPC1B	L2_3_Cux2_Frem3	10.5628806657504	1.5165979579110958	0.31875974979244154	4.75780884788189	1.9570568777295465e-6	1.6399072374835861e-4	TRUE
RP11-649G15.2	Id2_Lamp5_Crh	33.23769531452841	1.6051963381722252	0.4163073023320629	3.8557967376028826	1.1535330858165081e-4	0.008647687673970963	TRUE			SPDYE16	L2_3_Cux2_Frem3	94.45635713221196	2.4022597825882213	0.5053622793846778	4.75353994665605	1.9988558855311998e-6	1.6648728781109114e-4	TRUE
MTMR6	Id2_Lamp5_Crh	29.37375028654386	-1.0935307236354002	0.28360428272214433	-3.855832899063676	1.1533625596087331e-4	0.008647687673970963	TRUE			OPN4	L2_3_Cux2_Frem3	24.14047251575859	2.759678287540536	0.5805308208607638	4.7537153728525725	1.9971214285035434e-6	1.6648728781109114e-4	TRUE
CHD3	Id2_Lamp5_Crh	40.00635018779534	-1.097021181625675	0.28462025712223066	-3.85433276154535	1.1604567435676476e-4	0.008673545552821184	TRUE			SSTR2	L2_3_Cux2_Frem3	64.69537639648837	1.2708800564742642	0.26741049609086753	4.752543654989564	2.0087338028484364e-6	1.668091040592941e-4	TRUE
NOS1	Id2_Lamp5_Crh	14.740765599914797	1.587160607562423	0.411905068653115	3.853219414736183	1.1657483680712672e-4	0.008687087241949587	TRUE			DHX34	L2_3_Cux2_Frem3	57.77640331444713	1.2375020088382451	0.26096375669069805	4.742045502912379	2.115710865318651e-6	1.7516822853874063e-4	TRUE
ANOS1	Id2_Lamp5_Crh	34.94383508979729	-1.2111782334967354	0.31463090921668735	-3.8495208131715786	1.1834912748742375e-4	0.00879305838867871	TRUE			SUMF2	L2_3_Cux2_Frem3	89.16659343682235	1.1939537824612572	0.2520794646452835	4.736418272473495	2.1752840451088583e-6	1.795645186760098e-4	TRUE
C4orf47	Id2_Lamp5_Crh	15.50093310906631	1.6994969261768214	0.44174156973918655	3.8472651038484784	1.1944370357299529e-4	0.008848049305626868	TRUE			PIK3CA	L2_3_Cux2_Frem3	150.47179464909263	-0.7523704190785432	0.15899114534132724	-4.732152960237694	2.221509040425595e-6	1.8283612684048757e-4	FALSE
CCDC24	Id2_Lamp5_Crh	15.864867011336662	1.876561602957013	0.4880152702115814	3.8452927961525063	1.2040857498139206e-4	0.008893135106022104	TRUE			LIPE	L2_3_Cux2_Frem3	50.27407469954877	1.986726503018881	0.4199976012317325	4.730328214238324	2.2415713763758664e-6	1.839414902223699e-4	TRUE
ATXN7L3	Id2_Lamp5_Crh	11.85929356927141	-1.9995573075308828	0.5201386865803425	-3.844277226670053	1.2090826274332977e-4	0.008903698734880484	TRUE			RP11-515E23.1	L2_3_Cux2_Frem3	7.090602134321685	4.098949471725696	0.866988396364558	4.727801997020197	2.2696334651841475e-6	1.8569484893907822e-4	TRUE
AC008067.2	Id2_Lamp5_Crh	11.345488395583912	1.4118527992212864	0.3678366869995497	3.8382598830415597	1.2390930164007385e-4	0.009097858253361187	TRUE			MFSD11	L2_3_Cux2_Frem3	106.22949643097681	0.8418069981345141	0.17821325233773663	4.723593711982673	2.317131106368602e-6	1.8902337754776337e-4	FALSE
OPHN1	Id2_Lamp5_Crh	136.6072406536048	0.6167316835819566	0.16102904376298868	3.829940668900052	1.2817415913171328e-4	0.009352223288017998	FALSE			CTA-276F8.2	L2_3_Cux2_Frem3	217.0050159174523	1.8447058268516108	0.3908728698613894	4.7194522032336925	2.3648060064922106e-6	1.923468017479999e-4	FALSE
DDX50	Id2_Lamp5_Crh	43.63788745194575	0.9150455277318718	0.2388922006976092	3.830370037446892	1.2795069863492215e-4	0.009352223288017998	TRUE			FOXN3	L2_3_Cux2_Frem3	223.8181317217066	0.8043963404391141	0.17059028686607522	4.715370114071143	2.4127176641273674e-6	1.9566999161472708e-4	FALSE
OCA2	Id2_Lamp5_Crh	17.539085594522664	-1.5904523205688366	0.415335383232564	-3.829320555812781	1.2849753996916252e-4	0.009352223288017998	TRUE			RPGR	L2_3_Cux2_Frem3	27.088727049654445	-0.9401736251866157	0.1994904381624315	-4.712875633773967	2.4424527556859605e-6	1.9635904241074146e-4	TRUE
TRPC5OS	Id2_Lamp5_Crh	7.706616838234145	2.1214272283755795	0.5541622305632354	3.8281700039705315	1.2909957548482337e-4	0.009368726169776543	TRUE			ABCB7	L2_3_Cux2_Frem3	35.50692283821429	-0.8876619521750563	0.18832475748302713	-4.713463933466407	2.435408475074992e-6	1.9635904241074146e-4	TRUE
STXBP1	Id2_Lamp5_Crh	142.0498205619719	-0.7177759408999904	0.1875959117876037	-3.8261811468080236	1.3014653463677095e-4	0.009417327799050289	FALSE			HS6ST2	L2_3_Cux2_Frem3	43.08214455131963	-1.0304500877457101	0.2186022513008205	-4.7138127883582435	2.431240514738386e-6	1.9635904241074146e-4	TRUE
RP11-159D12.5	Id2_Lamp5_Crh	10.672047939735629	-1.4145403750572738	0.37015957638459185	-3.821433957952182	1.3267794661437997e-4	0.00957275219445486	TRUE			ZNF611	L2_3_Cux2_Frem3	58.08210254193756	1.3956962873967602	0.29654707529376884	4.706491493851827	2.5201649601823115e-6	2.0202108478501908e-4	TRUE
ZNF821	Id2_Lamp5_Crh	31.765441280608027	0.721163702410114	0.188780787704982	3.820111734765699	1.3339123241051942e-4	0.009596480478087052	TRUE			SSFA2	L2_3_Cux2_Frem3	81.72781523256586	-0.8486565687400741	0.18056939178576145	-4.699891605920521	2.6029961623169463e-6	2.0805965866865366e-4	FALSE
TCF7	Id2_Lamp5_Crh	9.990829417290644	2.144359784185387	0.5614754579082994	3.8191514054308056	1.339115545223895e-4	0.009606230020393482	TRUE			TMPRSS15	L2_3_Cux2_Frem3	3.7577537370603267	2.6642241205165513	0.5669742661208124	4.699021242612891	2.6141126565191e-6	2.0834778345176367e-4	TRUE
PLET1	Id2_Lamp5_Crh	7.234532434078071	2.5749647817975236	0.6745767101675795	3.8171563633702186	1.3499861991901556e-4	0.009656462887273077	TRUE			MRPS16	L2_3_Cux2_Frem3	74.71470635281142	1.187031423551245	0.25264813773744305	4.698358096685563	2.6226130892713987e-6	2.0842635141556307e-4	TRUE
TMEM43	Id2_Lamp5_Crh	10.013411063522843	1.7458279273608075	0.45767073508440637	3.814593753823546	1.3640714413224518e-4	0.009729336988906767	TRUE			SPC25	L2_3_Cux2_Frem3	12.706852361724676	1.994574932469265	0.4248760399104302	4.694486732859187	2.6727695563297823e-6	2.1120209804661777e-4	TRUE
COL4A3	Id2_Lamp5_Crh	24.15863842023892	0.9308911584180525	0.24414224586610447	3.8129048707472912	0.00013734298581087058	0.009768177486560036	TRUE			ITGA4	L2_3_Cux2_Frem3	26.760645367567705	-1.224388739202441	0.2607854600238053	-4.695003851405961	2.6660170102725223e-6	2.1120209804661777e-4	TRUE
SRGAP1	Id2_Lamp5_Crh	23.948311973040653	0.9359153585387502	0.24558347063937966	3.8109867740775987	1.384131733470305e-4	0.009816325168850197	TRUE			DDAH2	L2_3_Cux2_Frem3	2.357259089374302	4.446955655696845	0.9475099027379197	4.693307840738071	2.688224975092168e-6	2.1181990883283063e-4	TRUE
ZNF335	Id2_Lamp5_Crh	17.965632340801104	1.1350838403524124	0.298073779543332	3.808063366363298	1.4005938728625726e-4	0.009904936385875711	TRUE			TMEM55A	L2_3_Cux2_Frem3	58.463178088150244	-1.4931813221504209	0.3184206911727322	-4.689335095188339	2.7409421811410665e-6	2.1536196129214909e-4	TRUE
SPDYE1	Id2_Lamp5_Crh	22.58806540706085	1.9439630706310698	0.5109092359341775	3.804908844672987	1.4185642242979486e-4	0.01000368285180056	TRUE			CTB-113P19.1	L2_3_Cux2_Frem3	9.639944568209788	1.8368461718655733	0.3918643060596949	4.687454671071154	2.7662394477845007e-6	2.1673564215748844e-4	TRUE
H2AFV	Id2_Lamp5_Crh	24.2614412585513	-1.6360614688639472	0.4301619363925053	-3.8033617818083925	1.4274565251475656e-4	0.010038035125009528	TRUE			TMC7	L2_3_Cux2_Frem3	26.26701478480759	1.3326944173581787	0.2846572292139225	4.681751526347664	2.8443411790388593e-6	2.222271744840051e-4	TRUE
NRXN2	Id2_Lamp5_Crh	53.24823195461226	-1.0927649587025976	0.28748331740822997	-3.8011421621062533	1.4403063172002844e-4	0.010099945759153904	FALSE			COL25A1	L2_3_Cux2_Frem3	31.97548747519663	0.9664122908428502	0.20670641370514484	4.675289331957466	2.935394729224823e-6	2.2846117826421356e-4	TRUE
SV2C	Id2_Lamp5_Crh	174.599067862178	-0.9427937944076304	0.24809624243888603	-3.800113154232356	1.4463003199239525e-4	0.010113568959826765	FALSE			EFCAB5	L2_3_Cux2_Frem3	52.439673040773464	0.870151491186682	0.18613163362104118	4.674925343202468	2.9406057340757227e-6	2.2846117826421356e-4	TRUE
KIF3A	Id2_Lamp5_Crh	124.06334557890891	-0.8303030924498404	0.2185542848978197	-3.79907029888721	1.4523989456757707e-4	0.010127845608896631	FALSE			SOCS5	L2_3_Cux2_Frem3	51.43497367372049	-1.422128216991624	0.30425539379302846	-4.674126559475344	2.9520725612743285e-6	2.2871140938409155e-4	TRUE
IRF2BP2	Id2_Lamp5_Crh	23.275213116903593	-1.7341980856975385	0.45684997902439384	-3.795990292920512	1.4705525238230323e-4	0.010225869973459102	TRUE			MICU3	L2_3_Cux2_Frem3	224.4726989866868	-0.9118208400217657	0.19530394299620382	-4.6687272465333125	3.0307142189717384e-6	2.3415011024345445e-4	FALSE
RP11-656D10.3	Id2_Lamp5_Crh	8.571976480533419	1.4400336891816587	0.37943885914270026	3.7951666111247913	1.4754433953387906e-4	0.010227312584615122	TRUE			EMILIN3	L2_3_Cux2_Frem3	3.143092252034828	-4.543385509801166	0.9733203937661575	-4.667923880872392	3.042585744024435e-6	2.3441432832294927e-4	TRUE
RP11-420N3.2	Id2_Lamp5_Crh	12.760648183076768	1.423431665024855	0.37512261693330445	3.7945770283372076	1.4789536304462663e-4	0.010227312584615122	TRUE			STK38	L2_3_Cux2_Frem3	96.14958624661833	0.6395048287484913	0.13703071715130344	4.666872085638854	3.058195820704799e-6	2.349643193436795e-4	TRUE
NLN	Id2_Lamp5_Crh	14.70101500010369	0.9575403074134942	0.25255615753639743	3.7913956117878342	1.4980311109102494e-4	0.010299522218478706	TRUE			RP11-638L3.1	L2_3_Cux2_Frem3	31.782183327964013	1.9996113068618404	0.42864959618250636	4.664908878184186	3.0875382667574387e-6	2.3656342919001192e-4	TRUE
RP11-472M19.2	Id2_Lamp5_Crh	20.107658793219603	1.793465899223624	0.47311311985334853	3.7907760828521244	1.5017729881133829e-4	0.010299522218478706	TRUE			RMDN2	L2_3_Cux2_Frem3	77.93862655050279	-0.8988540239717053	0.19300569934680406	-4.657137208972214	3.2063676160806614e-6	2.4499121818075267e-4	FALSE
PIGN	Id2_Lamp5_Crh	56.0700649402267	1.0527694626337778	0.27766489850812587	3.7915108041752297	1.4973363317937865e-4	0.010299522218478706	FALSE			STAT4	L2_3_Cux2_Frem3	169.2728022114149	-1.4505223965714102	0.3116307301966759	-4.65461925290859	3.2457993571751054e-6	2.4732277739178226e-4	FALSE
EPS15L1	Id2_Lamp5_Crh	72.70462908739466	1.0279281948803671	0.27123822465596686	3.7897615506965168	1.507919644866643e-4	0.010313344113548185	FALSE			RP11-196G11.1	L2_3_Cux2_Frem3	20.909559397274606	2.3032576819463135	0.4963939903288194	4.639978982059389	3.4844461516780264e-6	2.6477972181627877e-4	TRUE
CLVS2	Id2_Lamp5_Crh	82.48978797413587	-0.9101689540646182	0.24042513879673993	-3.785664671422287	1.5329827933353447e-4	0.010417333455520903	FALSE			PIP5K1B	L2_3_Cux2_Frem3	153.01920709125173	-1.0324714147781524	0.22258085685004264	-4.638635277937446	3.507173421030404e-6	2.6577858471502536e-4	FALSE
ADIRF	Id2_Lamp5_Crh	0.9731808564159232	3.817216569055358	1.008629246678332	3.7845586786486765	1.5398157527188005e-4	0.010417333455520903	TRUE			TTC17	L2_3_Cux2_Frem3	315.2052688006279	-0.39574307737809306	0.08534707039345667	-4.6368677396152735	3.537285914364649e-6	2.673301420185774e-4	FALSE
TTC9	Id2_Lamp5_Crh	8.079491264874267	-1.783925558099285	0.4712811711750402	-3.785268046358489	1.5354299026620888e-4	0.010417333455520903	TRUE			RTKN2	L2_3_Cux2_Frem3	33.187390734551364	-1.2402668711512321	0.2676066453097788	-4.634663947584379	3.575177929234292e-6	2.6945960610120194e-4	TRUE
QPCTL	Id2_Lamp5_Crh	10.288555093365074	1.4322736549836652	0.37841759716625994	3.784902355781271	1.5376894090642936e-4	0.010417333455520903	TRUE			OSBPL6	L2_3_Cux2_Frem3	458.67077709159594	-0.5247216035219102	0.11327334610328886	-4.632348399449948	3.6154106447295815e-6	2.7175346786509396e-4	FALSE
RP11-571M6.7	Id2_Lamp5_Crh	11.585492282504731	1.659798314616443	0.43891535496582024	3.781590905484947	1.558292967848388e-4	0.010513844770099232	TRUE			RP11-983P16.4	L2_3_Cux2_Frem3	91.22996538516651	1.6399799239949466	0.3542756428584514	4.6291071854753225	3.672456541667261e-6	2.7529528280995444e-4	TRUE
RGS7BP	Id2_Lamp5_Crh	93.44404724618195	-0.7225335563998692	0.19114626868391207	-3.780003456905992	1.5682618136748504e-4	0.010552584344091365	FALSE			LRRFIP2	L2_3_Cux2_Frem3	266.1429717798926	-0.6593349263937277	0.14273348553588097	-4.619342993820334	3.849570457464593e-6	2.873696964448718e-4	FALSE
SYN3	Id2_Lamp5_Crh	276.740995488171	1.0551443955022481	0.27920175280901877	3.779146745629474	1.5736666876538707e-4	0.010560487954460008	FALSE			FRMD6-AS1	L2_3_Cux2_Frem3	12.39304889484512	2.1722279056996836	0.4702717481905475	4.619090800282409	3.854251769450978e-6	2.873696964448718e-4	TRUE
GMFB	Id2_Lamp5_Crh	13.155016380302344	-1.5672617914242977	0.4148436434976785	-3.777957830594235	1.5811964408144727e-4	0.010582570495574395	TRUE			CTNNBIP1	L2_3_Cux2_Frem3	43.115167607382624	1.1373715465439562	0.24644723775223107	4.615071188939141	3.9296059680759146e-6	2.914212597073625e-4	TRUE
SIRT3	Id2_Lamp5_Crh	13.476493130307949	1.4459600831375323	0.3829057497777979	3.776281980556913	1.5918676960798513e-4	0.010625504054796099	TRUE			CEP126	L2_3_Cux2_Frem3	361.5788873082617	-0.8793354683672115	0.19051567356102908	-4.615554468202473	3.920471978782128e-6	2.914212597073625e-4	FALSE
RP11-517O13.1	Id2_Lamp5_Crh	17.7489640172471	1.6284175640190814	0.4314717350764493	3.774100205499102	1.605862086226205e-4	0.010690330965480263	TRUE			NXN	L2_3_Cux2_Frem3	39.886045857983305	1.227202773517781	0.2660022478267583	4.613505275026971	3.959342102619869e-6	2.9284350015537246e-4	TRUE
SNAP25-AS1	Id2_Lamp5_Crh	165.25016471352257	1.2710832700066022	0.3369295475579892	3.7725491255344266	1.6158813765819883e-4	0.010728420926859775	FALSE			STAP2	L2_3_Cux2_Frem3	14.813270304797353	1.818358460530687	0.394255373516024	4.612133613587342	3.98556654567397e-6	2.9399913220960966e-4	TRUE
RNF219	Id2_Lamp5_Crh	11.902351986318468	-1.188767937133621	0.3154888679487954	-3.768018646307866	1.645484141141483e-4	0.010895985702773472	TRUE			EIF2B3	L2_3_Cux2_Frem3	127.60590027225551	0.8525390876755315	0.18496471988941923	4.609198382184561	4.04224489537457e-6	2.968686654008343e-4	FALSE
OCRL	Id2_Lamp5_Crh	16.678995013109716	-1.2349112233178063	0.32780846665388524	-3.7671730566424952	1.6510655381011651e-4	0.010904021188666001	TRUE			OPA3	L2_3_Cux2_Frem3	42.88389598813985	1.026456360820056	0.22270638612124224	4.609011796640844	4.0458737929591635e-6	2.968686654008343e-4	TRUE
UBL3	Id2_Lamp5_Crh	39.64654747160748	-1.1938829869184082	0.31710036750916154	-3.765000325595381	1.665488652024195e-4	0.010945721162109972	FALSE			RP11-538C21.2	L2_3_Cux2_Frem3	12.687159058327799	2.9149464666429385	0.6330015277879713	4.604959607015865	4.125459283533177e-6	3.019096007600955e-4	TRUE
IRS2	Id2_Lamp5_Crh	31.892546468038276	-1.1040218673379127	0.29324058758572885	-3.7649012929192556	1.6661488710149774e-4	0.010945721162109972	TRUE			OSBPL3	L2_3_Cux2_Frem3	107.62796806501744	-0.8745613342928421	0.18998478635859242	-4.603322987358184	4.158026164399709e-6	3.034921413047114e-4	FALSE
RP4-635E18.7	Id2_Lamp5_Crh	17.453643097141082	1.583534271559766	0.4214703094686074	3.757166841850133	1.718479281847871e-4	0.011242609597106604	TRUE			UBXN2A	L2_3_Cux2_Frem3	70.44343006861794	1.1620103063571277	0.25268565657446235	4.5986397570401945	4.252583932838092e-6	3.079625795331523e-4	TRUE
RMND5A	Id2_Lamp5_Crh	28.22651684822078	-1.128764369500181	0.300451421554641	-3.756894754098877	1.7203480476264715e-4	0.011242609597106604	TRUE			TRPM3	L2_3_Cux2_Frem3	170.95640063282264	-1.455919403277996	0.31655367120890116	-4.599281372153794	4.239508517869572e-6	3.079625795331523e-4	FALSE
AP000462.2	Id2_Lamp5_Crh	39.7905356307143	1.456698437333328	0.38818175429214896	3.752619542846942	1.7499633704156023e-4	0.011406288662938668	TRUE			PLEKHA1	L2_3_Cux2_Frem3	225.1857774270545	-0.9467853051470736	0.20587314480119365	-4.598877168080176	4.24774125780915e-6	3.079625795331523e-4	FALSE
B4GALNT3	Id2_Lamp5_Crh	5.7588162013342945	1.6342659497207876	0.4356445590864769	3.7513746370384036	1.7586768277760124e-4	0.011433231335573014	TRUE			LL22NC03-32F9.1	L2_3_Cux2_Frem3	4.868319832059116	3.1479782234187876	0.6852218627272963	4.594100676953467	4.3461952480243595e-6	3.1392206093542615e-4	TRUE
NARFL	Id2_Lamp5_Crh	11.82052816836726	1.5900471597940633	0.4239935690087404	3.750168106349946	1.7671606061396626e-4	0.011458544771862478	TRUE			MIER3	L2_3_Cux2_Frem3	14.753907850518242	-1.5016974514080614	0.3269260926339645	-4.593385126617604	4.361131322289953e-6	3.141826970260627e-4	TRUE
CPEB2	Id2_Lamp5_Crh	48.922880980560976	-1.347505416969129	0.359423923345563	-3.7490699128382423	1.774916048870804e-4	0.01146552219191065	FALSE			AC068491.2	L2_3_Cux2_Frem3	8.824714426471667	3.4876673107354565	0.7597149767065772	4.590757609985211	4.416399893347496e-6	3.173400710929693e-4	TRUE
ACAT1	Id2_Lamp5_Crh	40.62894022383251	0.8497089306519875	0.2266666599530804	3.748715981555804	1.7774223234535416e-4	0.01146552219191065	TRUE			FALEC	L2_3_Cux2_Frem3	28.77936567879999	2.1106043678825728	0.46006392203618185	4.58763286314936	4.483001198511909e-6	3.2046526093279976e-4	TRUE
RYR3	Id2_Lamp5_Crh	8.377405121732766	1.5136303358948462	0.40395006877725037	3.7470728510495817	1.7891013832432878e-4	0.011511115188475628	TRUE			TRPC6	L2_3_Cux2_Frem3	102.38392213198824	-1.3264571590628322	0.28910639692226836	-4.588128015097068	4.47238367975472e-6	3.2046526093279976e-4	FALSE
CTA-276F8.2	Id2_Lamp5_Crh	12.499150726439915	1.7937910149371372	0.4788760318977945	3.7458358645103003	1.7979412157970393e-4	0.011538253087701103	TRUE			AC108142.1	L2_3_Cux2_Frem3	41.31350784006529	1.812385948840581	0.39512393647835603	4.586879663616277	4.499198336577422e-6	3.207963112167388e-4	TRUE
PHYKPL	Id2_Lamp5_Crh	22.160910677918658	1.2700330940691271	0.33921156840750905	3.744073647109179	1.8106054339182267e-4	0.011589731808290928	TRUE			RP11-76E17.3	L2_3_Cux2_Frem3	9.551531109667856	-2.0772578033744065	0.45310712267414427	-4.584473956434103	4.551308084890881e-6	3.236796949808551e-4	TRUE
RP11-91P24.7	Id2_Lamp5_Crh	12.815845284948404	1.6235823870189983	0.43406848861359654	3.740382980125275	1.8374007532466507e-4	0.011731169412800354	TRUE			DHX36	L2_3_Cux2_Frem3	116.8044771314684	-0.734691248789926	0.16034264458137437	-4.582007804025385	4.605327039640972e-6	3.266837615638926e-4	FALSE
DNER	Id2_Lamp5_Crh	512.3200136267324	-0.7408429184280578	0.198141196951439	-3.7389645859948333	1.8477975259769585e-4	0.011737510798597656	FALSE			RP5-903G2.2	L2_3_Cux2_Frem3	23.171456288548306	1.155945298973929	0.25248403551204557	4.578290649662802	4.6879101889365895e-6	3.3169356377639095e-4	TRUE
THRB	Id2_Lamp5_Crh	278.31976748705193	0.5737280716781158	0.153422078559924	3.739540469424859	1.8435696723455582e-4	0.011737510798597656	FALSE			LINC01085	L2_3_Cux2_Frem3	6.710998262045765	1.8774496788672892	0.410593039242165	4.572531678404762	4.818663437770544e-6	3.399163592783456e-4	TRUE
DIRAS2	Id2_Lamp5_Crh	36.68605776635378	-1.5194787634524383	0.40656711941282636	-3.7373380455529817	1.859788067716639e-4	0.011783692721441162	FALSE			F12	L2_3_Cux2_Frem3	10.129748625504911	2.1497939239138786	0.4702057638195034	4.572028012695978	4.830263441452381e-6	3.399163592783456e-4	TRUE
SLC20A1	Id2_Lamp5_Crh	16.247354660215237	-1.1339784629541465	0.30349784534198565	-3.736364130283573	1.8670025507176903e-4	0.011799456120535803	TRUE			CABYR	L2_3_Cux2_Frem3	35.876560716395836	0.9067565447811774	0.19834696317576775	4.571567571607553	4.8408913294976385e-6	3.399163592783456e-4	TRUE
CCAR2	Id2_Lamp5_Crh	8.380389717747335	-1.538650631351535	0.41211224300349913	-3.733571757387636	1.88783375754548e-4	0.011871003003366591	TRUE			FGF13	L2_3_Cux2_Frem3	93.74992309568086	-0.8441390225710268	0.1849465339969283	-4.5642327235234745	5.013244305207039e-6	3.5112965668995566e-4	FALSE
ZNF302	Id2_Lamp5_Crh	61.590982486354555	1.5883198082510346	0.4253919622617684	3.7337795472347195	1.8862761452892769e-4	0.011871003003366591	FALSE			ADD3	L2_3_Cux2_Frem3	128.1050417354823	-0.9136253983554559	0.20021174208090362	-4.563295783052868	5.035679082668316e-6	3.518125819568977e-4	FALSE
KCNV2	Id2_Lamp5_Crh	11.938538289274309	1.784034577257296	0.4781298546041858	3.731276263295017	1.9051216340046522e-4	0.011949612178716618	TRUE			RP11-260O18.1	L2_3_Cux2_Frem3	22.962564139193415	1.763065524317787	0.38652618945431355	4.561309356053807	5.083561944129067e-6	3.5318582328134273e-4	TRUE
THRA	Id2_Lamp5_Crh	33.720797008881405	-1.202166711128895	0.3223782303446076	-3.7290567351394466	1.9219787898338387e-4	0.011995069627352986	TRUE			SLC38A2	L2_3_Cux2_Frem3	41.64365050926472	-2.0084434156222124	0.44036141506915605	-4.560897814598036	5.09353653419877e-6	3.5318582328134273e-4	TRUE
DENND6B	Id2_Lamp5_Crh	12.849460026368819	1.253973312350408	0.3362593804202752	3.7291846276024305	1.9210036622887812e-4	0.011995069627352986	TRUE			AC099850.1	L2_3_Cux2_Frem3	17.230897326739317	1.3990540479386848	0.3066981713608808	4.561664132951311	5.074978180195035e-6	3.5318582328134273e-4	TRUE
PCYOX1	Id2_Lamp5_Crh	23.51541918709134	-1.2727246168957447	0.34167255595008295	-3.724983451938952	1.9532803486730155e-4	0.012079838773216136	TRUE			ETS2	L2_3_Cux2_Frem3	61.88819396682932	-1.4799762441947444	0.3245962805897466	-4.559436853391641	5.129097639340723e-6	3.547647185155967e-4	TRUE
RP11-735G4.1	Id2_Lamp5_Crh	2.2776127608715218	3.706053856771381	0.994721316832617	3.7257207562135752	1.9475791836438982e-4	0.012079838773216136	TRUE			CCDC50	L2_3_Cux2_Frem3	12.844997678434167	-1.7603313923478094	0.3866200997855702	-4.553129527730545	5.285370793401645e-6	3.610715377482464e-4	TRUE
DLG2	Id2_Lamp5_Crh	963.3979334699856	0.42791249486240185	0.11484051116264145	3.726145856808109	1.9442992271147342e-4	0.012079838773216136	FALSE			MAS1	L2_3_Cux2_Frem3	11.690301591515652	-2.473261061804221	0.5429676298652701	-4.555080129579596	5.236561296376831e-6	3.610715377482464e-4	TRUE
PMEPA1	Id2_Lamp5_Crh	89.53098041238393	-1.3603807473776643	0.3652252240559208	-3.724772161873935	1.9549170262695556e-4	0.012079838773216136	FALSE			SPDYE3	L2_3_Cux2_Frem3	432.87808189472275	2.151420787723336	0.4724668085122679	4.553591382425063	5.2737746948200026e-6	3.610715377482464e-4	FALSE
RP5-1115A15.1	Id2_Lamp5_Crh	4.255437272167856	2.195086885154056	0.5895685509601732	3.723208915365534	1.967066214043127e-4	0.012085947878698275	TRUE			PLAC9	L2_3_Cux2_Frem3	10.54641183669746	3.449347480980158	0.7575683173157804	4.5531833923597835	5.284017121148348e-6	3.610715377482464e-4	TRUE
RNH1	Id2_Lamp5_Crh	26.377853668179192	1.6930976619177824	0.4547941843023939	3.7227777318982542	1.9704297334682735e-4	0.012085947878698275	TRUE			MIR548XHG	L2_3_Cux2_Frem3	9.171753932957602	2.2871594503603676	0.5022259710165722	4.55404455833069	5.262420180477094e-6	3.610715377482464e-4	TRUE
PPP1R16B	Id2_Lamp5_Crh	46.00689820195622	0.8554923636507338	0.22973723500072535	3.7237862797819115	1.9625708332576418e-4	0.012085947878698275	FALSE			DCX	L2_3_Cux2_Frem3	61.56077485120866	-0.9155565365063234	0.20121675303559244	-4.550100936895519	5.3620187978006706e-6	3.6451214062695935e-4	TRUE
PRKACB	Id2_Lamp5_Crh	217.1900227088279	-0.8663455341765302	0.2328012670618642	-3.721395270354388	1.9812503334131824e-4	0.012122532677285953	FALSE			GALT	L2_3_Cux2_Frem3	15.291277076256076	1.8606666030266423	0.4089186893449428	4.550211696137663	5.359197035723155e-6	3.6451214062695935e-4	TRUE
FXR2	Id2_Lamp5_Crh	10.424946258582771	-1.4768315229046631	0.3970025873914893	-3.7199544028370295	1.9925874827481766e-4	0.012162091422817966	TRUE			SLIT3	L2_3_Cux2_Frem3	661.3088977872213	1.081530979571082	0.23772337391335255	4.549535713578117	5.376440897007858e-6	3.6459893574427866e-4	FALSE
RP11-61K9.2	Id2_Lamp5_Crh	7.9531606972430415	2.0880536737628828	0.5615756158036134	3.7182057322323065	2.0064283861761245e-4	0.012216702007927018	TRUE			MINK1	L2_3_Cux2_Frem3	108.70759753970424	0.8167130045551354	0.17957590852534497	4.548009870933585	5.415559610913526e-6	3.6635600333731114e-4	FALSE
PHYHIPL	Id2_Lamp5_Crh	174.52378854842	-0.697067597647745	0.1875061054069027	-3.7175728018831946	2.011460318330246e-4	0.012217541456641426	FALSE			DPH1	L2_3_Cux2_Frem3	40.18467957748404	1.9710773338891552	0.43357557721289897	4.54609862151275	5.464943696402833e-6	3.687972709572481e-4	TRUE
ROBO2	Id2_Lamp5_Crh	652.0876408368011	-0.7562555446067312	0.20350746859259122	-3.716107078707297	2.0231586864093555e-4	0.012258770254253192	FALSE			RP11-895K13.2	L2_3_Cux2_Frem3	65.69083661777732	2.21176639448624	0.48658560348870583	4.545482600858694	5.480952496693052e-6	3.6897985060261766e-4	TRUE
PCMTD2	Id2_Lamp5_Crh	21.413608067627933	-1.2385368996609665	0.33352856581852136	-3.713435749113243	2.04464391850854e-4	0.012358956605725713	TRUE			SRGAP1	L2_3_Cux2_Frem3	35.867077771090216	1.181563105945512	0.2600610453111156	4.543406739490673	5.535230021765315e-6	3.7173157356823916e-4	TRUE
GPR34	Id2_Lamp5_Crh	5.816620781273784	2.2809687338180096	0.6147323887876388	3.710506840735176	2.0684470685392405e-4	0.01244258135397918	TRUE			DNAAF1	L2_3_Cux2_Frem3	33.905703649300456	1.1758341125272709	0.2589172399241812	4.541351177973281	5.589483571033704e-6	3.744683969231662e-4	TRUE
HIP1R	Id2_Lamp5_Crh	10.182153617491922	1.2527673092006002	0.3376231950104694	3.7105487055228923	2.0681050086188084e-4	0.01244258135397918	TRUE			SEPT1	L2_3_Cux2_Frem3	34.852179508312126	1.3893633319471057	0.3060701749945213	4.539362033468224	5.64246852759819e-6	3.771072459794299e-4	TRUE
MMP25-AS1	Id2_Lamp5_Crh	7.8169615361934435	1.7315379092288004	0.4676695510576324	3.702481603330676	2.1350084628595994e-4	0.012781379200677947	TRUE			KCNS2	L2_3_Cux2_Frem3	11.074438609763869	-2.3754796942832384	0.5236682454669574	-4.536230170238816	5.726867783868703e-6	3.818278962821691e-4	TRUE
CTD-3131K8.2	Id2_Lamp5_Crh	15.659167088288863	1.3625392244888876	0.3679598498340658	3.702956246730002	2.1310164566075296e-4	0.012781379200677947	TRUE			AP1M2	L2_3_Cux2_Frem3	4.084557519865979	2.3593474220678363	0.5201743296389773	4.535685995318766	5.741655207174678e-6	3.818958005424386e-4	TRUE
STT3B	Id2_Lamp5_Crh	30.50038834647246	-0.979340668491302	0.2645740689972007	-3.7015746562134315	2.1426559122732114e-4	0.012795019785420617	TRUE			FLYWCH2	L2_3_Cux2_Frem3	36.368365522371285	1.4383649934641702	0.31718902461489473	4.534724980508127	5.767859155296532e-6	3.8272091275431725e-4	TRUE
MAP9	Id2_Lamp5_Crh	35.01037183899148	-0.9699067198582836	0.26210915145348374	-3.7003924299469264	2.152663158899479e-4	0.012795019785420617	TRUE			LCLAT1	L2_3_Cux2_Frem3	101.43025653326504	-0.5836618283348689	0.1288014195644052	-4.531485990672779	5.857022193246699e-6	3.87709707761075e-4	FALSE
RP11-227G15.12	Id2_Lamp5_Crh	14.049324690148946	1.8010925769010704	0.48670510753772056	3.7005828560397473	2.1510482904197638e-4	0.012795019785420617	TRUE			PLD3	L2_3_Cux2_Frem3	346.00947112357306	0.785438889736983	0.17348129087331798	4.527513519083378	5.9681784011668805e-6	3.941271336542014e-4	FALSE
TMEM65	Id2_Lamp5_Crh	60.318499549808635	-0.6890662646243524	0.18629254517010174	-3.6988397146819447	2.165873182891908e-4	0.01284295917760418	FALSE			TTC7B	L2_3_Cux2_Frem3	271.35715930275416	0.8851606787383758	0.19570676734224704	4.522892543569682	6.10002131015211e-6	4.0187693838094756e-4	FALSE
HBP1	Id2_Lamp5_Crh	16.994744487093413	-1.2114529807342795	0.3276088744522459	-3.697863749142326	2.1742153143568818e-4	0.012856863569345456	TRUE			C1QL2	L2_3_Cux2_Frem3	6.622799890855164	-4.101261936303355	0.9071383707435512	-4.521098509967874	6.1519549389983685e-6	4.0433796727028134e-4	TRUE
RP11-119B16.2	Id2_Lamp5_Crh	4.597330329124688	2.321754607658097	0.6280508689077625	3.6967620340942116	2.183668544064442e-4	0.012856863569345456	TRUE			PRKCQ	L2_3_Cux2_Frem3	10.36882337043729	1.9264523257072628	0.42629078378729723	4.519103858150705	6.210192735995102e-6	4.0624034369235885e-4	TRUE
CACNA1I	Id2_Lamp5_Crh	27.493387900448823	-0.7401503514438448	0.20020958686697166	-3.696877672174781	2.182674505670301e-4	0.012856863569345456	TRUE			RP11-258F1.1	L2_3_Cux2_Frem3	15.156547812336672	1.4254260158675902	0.3154090818514313	4.519292873560996	6.2046515111475185e-6	4.0624034369235885e-4	TRUE
ZSWIM5	Id2_Lamp5_Crh	102.87147228660405	0.5878529955913926	0.15916080840104274	3.693453190500013	2.2122924837493762e-4	0.012994745779839867	FALSE			GNS	L2_3_Cux2_Frem3	63.70196706538732	1.0555495278788256	0.233652741123392	4.5175995916152765	6.2544613221136575e-6	4.08173504070928e-4	TRUE
PEX5	Id2_Lamp5_Crh	8.729075451917387	-1.1711625751995152	0.3174207384808349	-3.6896221110336405	2.2458740816896336e-4	0.013130210907564407	TRUE			DACT3-AS1	L2_3_Cux2_Frem3	19.58863912245597	1.5564805560888333	0.3449279384029029	4.512480384441175	6.407386214951671e-6	4.171719813565717e-4	TRUE
CTD-2555A7.2	Id2_Lamp5_Crh	41.31456073061671	2.1768295447617962	0.5899462247518129	3.689877913326043	2.243617003705509e-4	0.013130210907564407	TRUE			LINC01579	L2_3_Cux2_Frem3	56.16078788754064	-2.3888223903891705	0.5306454195973949	-4.501729972910329	6.740258104212617e-6	4.3781685896590437e-4	FALSE
SLC16A1	Id2_Lamp5_Crh	10.800504294156351	1.5281069746384062	0.41423439312195165	3.688991064024294	2.2514512588364856e-4	0.013132062903176174	TRUE			RP11-493L12.4	L2_3_Cux2_Frem3	5.71343564922457	2.089961921963199	0.464545598072362	4.498938168041034	6.829371563221013e-6	4.425688076577057e-4	TRUE
SPRED1	Id2_Lamp5_Crh	49.45660329549519	-0.9883003610939018	0.26803815848011103	-3.687162927465179	2.2676817555428822e-4	0.013195899148105482	FALSE			RPS6KL1	L2_3_Cux2_Frem3	109.42744137741262	1.423951999284511	0.3165750111974362	4.497992415441927	6.859814398274544e-6	4.435053896283048e-4	FALSE
RP11-1000B6.3	Id2_Lamp5_Crh	60.8467193364563	1.2296121287347634	0.3336795871193276	3.6850085417273073	2.2869497051746895e-4	0.013277072660460687	FALSE			VCP	L2_3_Cux2_Frem3	91.4995690215429	1.4025992699505248	0.31205862869293727	4.494665876810825	6.967926912577597e-6	4.494474903424471e-4	TRUE
NPC1	Id2_Lamp5_Crh	34.72360963665758	1.0255028021321737	0.2783633639890299	3.6840437169475653	2.2956284276596977e-4	0.013296535514639605	TRUE			CADM1	L2_3_Cux2_Frem3	832.7649139759027	1.0921220559551328	0.24308029862649833	4.492844801187355	7.027800212560022e-6	4.5225769534933824e-4	FALSE
DGKG	Id2_Lamp5_Crh	27.782107936658722	1.6873131487165398	0.4586222332507676	3.679091475257683	2.3406630782263666e-4	0.01349877649790202	TRUE			RNF44	L2_3_Cux2_Frem3	25.718883640280005	-1.3537751770229376	0.3015867339609197	-4.488841930289822	7.161140813277853e-6	4.594779541071371e-4	TRUE
SREK1	Id2_Lamp5_Crh	35.484134724331746	-0.7300574689686011	0.1984382650224129	-3.67901558142601	2.3413596473287836e-4	0.01349877649790202	TRUE			TP53	L2_3_Cux2_Frem3	8.077984683317252	1.7336424286897905	0.3862421814080948	4.4884854946955235	7.173130737250879e-6	4.594779541071371e-4	TRUE
IDH2	Id2_Lamp5_Crh	17.757877280512965	1.2939952420270766	0.3517805699212392	3.678415900903201	2.346870482731554e-4	0.013499372057813482	TRUE			FCHO2	L2_3_Cux2_Frem3	126.39113665896619	-0.8189975471662492	0.18252059861505188	-4.487151331853616	7.218180493802294e-6	4.612982815117522e-4	FALSE
TGFBR1	Id2_Lamp5_Crh	13.053192326223446	1.2163913769693409	0.3310611871415394	3.674219220537302	2.3857783558365277e-4	0.013691625488529443	TRUE			RP13-726E6.2	L2_3_Cux2_Frem3	112.3633874766953	1.2734807120414313	0.2838576136693817	4.486336285221844	7.2458346154711486e-6	4.6200107791886843e-4	FALSE
CDH18	Id2_Lamp5_Crh	244.01850728944302	0.7135905684707796	0.19440470053105044	3.6706446218711903	2.419395307986985e-4	0.013821003310889495	FALSE			MEGF11	L2_3_Cux2_Frem3	32.256253642352036	1.41036970977877	0.31448575127157224	4.484685567076308	7.3021533743553835e-6	4.6452414218147e-4	TRUE
SEPT3	Id2_Lamp5_Crh	39.05998548821456	-1.229365748946026	0.33491230722126325	-3.6707093840353644	2.418782325884977e-4	0.013821003310889495	FALSE			PTPN14	L2_3_Cux2_Frem3	83.37793310996206	-0.8752578299251639	0.1952024661331071	-4.48384616887131	7.33095205319464e-6	4.652889843190081e-4	FALSE
FUBP1	Id2_Lamp5_Crh	35.846071386698156	-0.768602041352418	0.2094630203694184	-3.669392525692014	2.431275241983225e-4	0.01385715870796101	TRUE			NFKBIZ	L2_3_Cux2_Frem3	23.81163349760192	-1.298384081307096	0.2896530984751156	-4.482548566345274	7.375684967915216e-6	4.656585154630961e-4	TRUE
ARL1	Id2_Lamp5_Crh	14.213610452841422	-1.6743469189654394	0.4567863636184007	-3.665492344609895	2.468631964637097e-4	0.014038024684555922	TRUE			RP11-412D9.4	L2_3_Cux2_Frem3	6.317430586197947	2.5730191239637024	0.5740504890099682	4.482217458609329	7.38714114521785e-6	4.656585154630961e-4	TRUE
SDHC	Id2_Lamp5_Crh	37.93671081654185	-0.795294255083771	0.2170951956508853	-3.66334341347055	2.489444236133812e-4	0.014092173675928453	FALSE			OGFRP1	L2_3_Cux2_Frem3	10.42789682929048	1.9632367011608365	0.4379425114661308	4.4828639599028	7.364788294703519e-6	4.656585154630961e-4	TRUE
POLE2	Id2_Lamp5_Crh	17.683743440741665	1.454858292356153	0.3971207421911524	3.6635162503193124	2.4877642546564257e-4	0.014092173675928453	TRUE			BRWD1	L2_3_Cux2_Frem3	395.01571573766006	-0.654009033150797	0.14593420700239448	-4.4815334703539795	7.410860733244226e-6	4.660944065697548e-4	FALSE
FXR1	Id2_Lamp5_Crh	50.14761860672053	-0.7209837350093884	0.1968860028215752	-3.6619349505651164	0.00025031742760699453	0.014137837698599573	FALSE			MAGI1	L2_3_Cux2_Frem3	865.0327857840589	0.4121522518026281	0.09201025175423706	4.479416629611043	7.484731649240792e-6	4.686151625809088e-4	FALSE
ADAM18	Id2_Lamp5_Crh	2.590864624515429	3.0430167403660513	0.8313230734798462	3.6604502358249813	2.517724512108128e-4	0.014187917544078398	TRUE			GRIA2	L2_3_Cux2_Frem3	2140.018445025577	-0.5174906057216874	0.11552469656371793	-4.479480328574281	7.48249852216824e-6	4.686151625809088e-4	FALSE
C17orf51	Id2_Lamp5_Crh	29.142670838148305	-0.7441349859367096	0.2033669853582442	-3.659074675399585	2.531275786729476e-4	0.014200172750542615	TRUE			STAMBPL1	L2_3_Cux2_Frem3	94.17349212946166	-1.0860623384393315	0.24256299531127437	-4.477444455390311	7.554187327837963e-6	4.7189851289394986e-4	FALSE
RP11-192H23.6	Id2_Lamp5_Crh	38.65605093931289	1.8201840480491458	0.4973798041593403	3.6595455481462063	2.526629322785116e-4	0.014200172750542615	TRUE			DCLRE1A	L2_3_Cux2_Frem3	6.265236048128901	-2.4957694570040907	0.557563122953576	-4.476209695833657	7.597986124462365e-6	4.7356796213053517e-4	TRUE
HIVEP1	Id2_Lamp5_Crh	46.18027526259422	-0.7010432437052062	0.19165379986206024	-3.6578624802105195	2.5432743454019294e-4	0.01420364670215073	FALSE			C3orf67-AS1	L2_3_Cux2_Frem3	144.24327217528926	1.2719658840760042	0.2843281195293377	4.473584554990734	7.691912109191196e-6	4.7834725170521755e-4	FALSE
CATSPER2	Id2_Lamp5_Crh	78.25638508785251	0.8050661545703497	0.22006553595368278	3.658301837593471	2.538919346033176e-4	0.01420364670215073	FALSE			ZFC3H1	L2_3_Cux2_Frem3	108.33375466641596	-0.6871576143011919	0.1536570606396531	-4.472021080194101	7.748378713913117e-6	4.807808322351101e-4	FALSE
GPR158	Id2_Lamp5_Crh	232.74148720122133	-0.47785135637849285	0.13078153817295593	-3.6538135508587164	2.583739214027641e-4	0.014365359852780852	FALSE			GPR137C	L2_3_Cux2_Frem3	120.8438451076236	-0.8059442543310431	0.18029696181072588	-4.470093373936695	7.818545608331327e-6	4.8405174328722695e-4	FALSE
MYO1D	Id2_Lamp5_Crh	21.493226054887312	0.8111089293036235	0.22196846793077404	3.6541628496376632	2.580224681315145e-4	0.014365359852780852	TRUE			ANKRD6	L2_3_Cux2_Frem3	97.02895668716457	1.0824528021466933	0.2425075880204861	4.463583226332909	8.060027045016736e-6	4.978906684200093e-4	TRUE
KDM3A	Id2_Lamp5_Crh	12.371104985464761	-1.6313783712984316	0.44666892442968753	-3.6523211758718066	2.5988056334226394e-4	0.014417018629502839	TRUE			CD36	L2_3_Cux2_Frem3	17.868598672077475	1.2644474077410885	0.2833695672490768	4.462184912855027	8.112816976925186e-6	5.000379814933266e-4	TRUE
MAT2B	Id2_Lamp5_Crh	8.830288117341366	-1.6589518303332127	0.45439647240122877	-3.650890645269733	2.6133249891037305e-4	0.014465420183588809	TRUE			HBB	L2_3_Cux2_Frem3	8.994265664881349	3.7017754760680073	0.830365105135546	4.458009438467121	8.27242604470386e-6	5.087450305452467e-4	TRUE
RP11-118M9.3	Id2_Lamp5_Crh	18.190322841636327	1.7673829403767214	0.48424791235422815	3.6497481874199136	2.624975100234623e-4	0.014497760708463968	TRUE			AK7	L2_3_Cux2_Frem3	13.789560678486136	1.279388239869665	0.2870217226245605	4.457461366236632	8.29359781680056e-6	5.089186483335849e-4	TRUE
FAM169B	Id2_Lamp5_Crh	6.436958099676699	2.410018816069051	0.6607598438639676	3.647344551048729	2.649645137084261e-4	0.014601708874651542	TRUE			BTNL9	L2_3_Cux2_Frem3	39.99723153452816	3.8328764609312747	0.86106572001874	4.451316980599177	8.534525338954933e-6	5.225465668901854e-4	TRUE
SALL2	Id2_Lamp5_Crh	7.401205702008116	-1.7970330988430674	0.492974575681034	-3.645285553236704	2.670950606651568e-4	0.01468669844591404	TRUE			RP11-227G15.12	L2_3_Cux2_Frem3	40.11321524136588	1.8519058411267781	0.4164090789793768	4.447323400502745	8.694688765989362e-6	5.311803691926894e-4	TRUE
CYB5R1	Id2_Lamp5_Crh	16.682229402375096	1.4109924564838021	0.3871341668162135	3.6447117754751184	2.676916318725171e-4	0.014687151424319818	TRUE			NAT16	L2_3_Cux2_Frem3	3.1067471682866894	3.836594468827597	0.8636467519706863	4.442319107983883	8.899444317004253e-6	5.424944781899559e-4	TRUE
LOX	Id2_Lamp5_Crh	3.18357269827912	-2.514477232719808	0.6900196199631927	-3.644066284454254	2.683642580635452e-4	0.014691766092759522	TRUE			RP11-414H17.5	L2_3_Cux2_Frem3	27.132940666105934	2.42887320765717	0.5470298172058023	4.4401111808926945	8.991241456470545e-6	5.468883180628663e-4	TRUE
TCEB3-AS1	Id2_Lamp5_Crh	21.532093471808842	1.0644578964190254	0.29218509197566717	3.643094482410048	2.6937990141005823e-4	0.014714063673286678	TRUE			UGDH	L2_3_Cux2_Frem3	27.30785527586853	1.0251252588625515	0.23092746748208895	4.439165552889725	9.030833155240377e-6	5.480945041438667e-4	TRUE
DNAH11	Id2_Lamp5_Crh	17.997041969204485	2.392570750651084	0.6568394831247469	3.6425501391436406	2.6995037503466183e-4	0.014714063673286678	TRUE			RP11-886D15.1	L2_3_Cux2_Frem3	66.31809752785475	-1.6176787272121897	0.36469002282936414	-4.435763596332577	9.174648912540192e-6	5.55607122790862e-4	FALSE
ATP6V1C2	Id2_Lamp5_Crh	5.445926575904331	2.3105214621237526	0.6347165298360085	3.6402415149337948	2.7238243016180786e-4	0.014782076057737764	TRUE			C5orf17	L2_3_Cux2_Frem3	17.28770086437943	-1.7951629812709817	0.40482751998523264	-4.434389691037966	9.233348078645306e-6	5.574109315678762e-4	TRUE
MAGEE1	Id2_Lamp5_Crh	10.039057037119736	-1.6930033417586265	0.4650279768112417	-3.6406483613475777	2.7195234635487653e-4	0.014782076057737764	TRUE			IL6ST	L2_3_Cux2_Frem3	34.601253705736916	-1.4463484541472824	0.32618564641576675	-4.434126608697306	9.244628948702879e-6	5.574109315678762e-4	TRUE
GRK4	Id2_Lamp5_Crh	46.56531109249757	0.9449688603164902	0.2596510173691995	3.639380541971198	2.732946812286943e-4	0.014799410894128253	FALSE			DNAH2	L2_3_Cux2_Frem3	35.740691833452026	1.046524956845738	0.23616365907715184	4.431354768702372	9.364287409722961e-6	5.634010316617702e-4	TRUE
SPOPL	Id2_Lamp5_Crh	52.170634653300525	-0.8614639373935996	0.2368000829285424	-3.6379376507801218	2.748299321749508e-4	0.014850334257176346	FALSE			SPDYE5	L2_3_Cux2_Frem3	278.67207879172497	1.9931894406101227	0.4499618235452235	4.429685667343724	9.437053644504322e-6	5.645014760466777e-4	FALSE
SLC6A1	Id2_Lamp5_Crh	624.7180034499673	-0.8675707729114841	0.23857646796940724	-3.6364473843360487	2.7642407356619794e-4	0.014870237504859694	FALSE			RP11-119B16.2	L2_3_Cux2_Frem3	11.91560915383641	3.4993785693023547	0.7900103145721826	4.429535291823863	9.443635884253621e-6	5.645014760466777e-4	TRUE
KIT	Id2_Lamp5_Crh	448.59244032925164	-1.1159086670582208	0.3068622545799747	-3.636513290256726	2.763533910965844e-4	0.014870237504859694	FALSE			HAUS5	L2_3_Cux2_Frem3	6.899647788834611	1.7893589566143446	0.403942970647184	4.429731636987007	9.435042335398622e-6	5.645014760466777e-4	TRUE
RB1CC1	Id2_Lamp5_Crh	89.80588817771442	-0.5587606616234958	0.15369627787938275	-3.6354859683849865	2.7745709653921103e-4	0.014870237504859694	FALSE			FGF5	L2_3_Cux2_Frem3	25.544987904113544	-1.44625131964504	0.3266730849098175	-4.427212973619474	9.54584701369755e-6	5.693841134879899e-4	TRUE
RP11-516C1.1	Id2_Lamp5_Crh	33.30272023040944	1.5679596886237204	0.4313066584461	3.6353709313756557	2.775809436494399e-4	0.014870237504859694	TRUE			SERTAD4	L2_3_Cux2_Frem3	8.15259704973009	-2.4794173643100508	0.5605238202950072	-4.423393394780471	9.716258587025568e-6	5.776181314502932e-4	TRUE
SLC7A6	Id2_Lamp5_Crh	27.143808563831353	0.8861331369207858	0.24383788878616883	3.6341076496847102	2.78944386126873e-4	0.01491127977574145	TRUE			IFT22	L2_3_Cux2_Frem3	32.684119426997825	1.1846553743885955	0.2678284546517652	4.423187132707401	9.725543242979771e-6	5.776181314502932e-4	TRUE
CLIP2	Id2_Lamp5_Crh	54.924392332553495	0.8949837911861847	0.2463979454375349	3.632269699314821	2.8093927170146337e-4	0.014985829014434468	FALSE			HNRNPU-AS1	L2_3_Cux2_Frem3	70.6808909528646	-1.1231801477100032	0.25422326976251375	-4.418085522852561	9.957902033824347e-6	5.892663248546861e-4	TRUE
SDCBP	Id2_Lamp5_Crh	20.352584109581866	-1.499392032996687	0.4128869776138312	-3.631482982732995	2.817972419480768e-4	0.014999544452008079	TRUE			TACO1	L2_3_Cux2_Frem3	13.076441144115432	1.7528253205294995	0.39675085219823525	4.417949730461338	9.964158723566764e-6	5.892663248546861e-4	TRUE
MIR325HG	Id2_Lamp5_Crh	82.49817320794064	0.7162740291247646	0.19734107467165954	3.6296246501977207	2.838336444490361e-4	0.015043785775001567	FALSE			FER1L6	L2_3_Cux2_Frem3	16.121299254243716	2.0434728295758138	0.4626183244470973	4.41718955257142	9.999253632484996e-6	5.896158093479144e-4	TRUE
WBP11	Id2_Lamp5_Crh	15.402083786555206	-1.2171658703726387	0.335292122811123	-3.6301654216263635	2.83239637047067e-4	0.015043785775001567	TRUE			PARP16	L2_3_Cux2_Frem3	37.92548826864233	1.1349854374195099	0.25696417428800467	4.4169014632655434	1.0012584590527389e-5	5.896158093479144e-4	TRUE
KIAA1191	Id2_Lamp5_Crh	13.43217311032786	-1.4955335743317315	0.41226574611631644	-3.627596006750904	2.8607241503927975e-4	0.0151303215445775	TRUE			PCDH10	L2_3_Cux2_Frem3	61.79496628666808	-1.4406189626911599	0.32624790235993667	-4.4157186981750485	1.0067493625894904e-5	5.915932271352141e-4	TRUE
RP3-348I23.2	Id2_Lamp5_Crh	8.711660997782898	1.8643000508118375	0.514249797439318	3.6252810600899203	2.886473520394842e-4	0.015202839295966917	TRUE			TMEM233	L2_3_Cux2_Frem3	29.85155665550654	2.026212366487008	0.4590680821884898	4.413751347790415	1.0159464062175078e-5	5.957355078826384e-4	TRUE
CD81	Id2_Lamp5_Crh	20.145890830929527	-2.05187496970361	0.5659925692263801	-3.625268389138377	2.88661505619625e-4	0.015202839295966917	TRUE			PPP3CA	L2_3_Cux2_Frem3	1821.2806997300095	-0.8639986221538446	0.19577364738470443	-4.413252925997985	1.018289155530401e-5	5.958495362403207e-4	FALSE
SULT1A1	Id2_Lamp5_Crh	35.43004924587189	1.039286165576999	0.287141479138949	3.619421926408911	2.9526187613003105e-4	0.015485120747290117	TRUE			ITPR1	L2_3_Cux2_Frem3	522.113773949045	-0.7377519097641025	0.16723588162150502	-4.411445095459911	1.0268299348576145e-5	5.995822120675958e-4	FALSE
LMAN1	Id2_Lamp5_Crh	13.1227532847791	-1.0223377846622939	0.28241858713526763	-3.619938032522744	2.9467357739298495e-4	0.015485120747290117	TRUE			GFRA2	L2_3_Cux2_Frem3	57.18428541846867	-1.3225535317922095	0.30019100473369065	-4.40570673650095	1.0543953490134218e-5	6.143846512654678e-4	TRUE
ENOSF1	Id2_Lamp5_Crh	10.634355613203908	1.6804087099593548	0.4643569207567552	3.618786831519209	2.9598731752994895e-4	0.015490623469219384	TRUE			MACROD2	L2_3_Cux2_Frem3	1616.0155965642814	0.5906351247725053	0.13409093848411602	4.4047355581933685	1.0591299760801089e-5	6.158496649173564e-4	FALSE
FGF1	Id2_Lamp5_Crh	15.368206664036725	1.5393395461813955	0.42585964213291777	3.614664067418115	3.007373185385267e-4	0.01570628958158113	TRUE			LINC01515	L2_3_Cux2_Frem3	5.7633115506801085	2.705780359857252	0.6146487489264554	4.4021571093785905	1.071798967444905e-5	6.219124719885332e-4	TRUE
CLCN4	Id2_Lamp5_Crh	38.19522418229834	-1.021838983389238	0.2830029291391834	-3.6107010853116943	3.0537044041784343e-4	0.015881807655398008	TRUE			PHIP	L2_3_Cux2_Frem3	287.2874593602484	-0.5979501016067835	0.13585626392480968	-4.401343628422771	1.0758258749026316e-5	6.229458552463338e-4	FALSE
NSMF	Id2_Lamp5_Crh	9.267152526304683	-2.012990214506126	0.5574306667144209	-3.6111938842026565	3.0479069194553e-4	0.015881807655398008	TRUE			RP11-666F17.1	L2_3_Cux2_Frem3	16.136132180249817	-2.647052793036896	0.6018409511128435	-4.398259686620396	1.091223644371357e-5	6.305453958392491e-4	TRUE
PLRG1	Id2_Lamp5_Crh	11.74042755258405	-1.2561567226439798	0.34821171071343715	-3.6074511109068967	0.00030921977846833267	0.016048570789362695	TRUE			KLK7	L2_3_Cux2_Frem3	5.6715074284379865	2.4579680212126687	0.5592064792373049	4.3954569778323425	1.1053995663414244e-5	6.360863562665092e-4	TRUE
RP3-476K8.3	Id2_Lamp5_Crh	3.6989274106734293	2.210993998125081	0.6131069525010494	3.606212568795322	3.1069865352940327e-4	0.016084940710364086	TRUE			TIAM1	L2_3_Cux2_Frem3	261.5469561957245	0.87724938502712	0.19957893251495476	4.395500937762488	1.105175868768203e-5	6.360863562665092e-4	FALSE
PARP16	Id2_Lamp5_Crh	15.090817846457286	1.0656002648314984	0.2955250763970555	3.60578627649114	3.1120919576613736e-4	0.016084940710364086	TRUE			PIK3C3	L2_3_Cux2_Frem3	158.79947752861506	-0.7920050981763382	0.18038294261201873	-4.390687316149635	1.1299292850262366e-5	6.488554585815259e-4	FALSE
WSCD1	Id2_Lamp5_Crh	6.782427452750281	1.5729415727034841	0.43637060531693894	3.6046002034464397	3.1263381328320124e-4	0.01612518701405338	TRUE			ZFP64	L2_3_Cux2_Frem3	64.10048543491222	0.9246063116732037	0.21063945957747437	4.38952090708877	1.1360065693761831e-5	6.491561118883697e-4	TRUE
GLS	Id2_Lamp5_Crh	107.9618015315883	-0.7223597593175275	0.20072559973038137	-3.5987425634189933	3.197595239358662e-4	0.016420003977878232	FALSE			SLC35E4	L2_3_Cux2_Frem3	33.88515349725712	1.1345539559233186	0.2584852798890823	4.389240100674836	1.1374742946991191e-5	6.491561118883697e-4	TRUE
FAM134A	Id2_Lamp5_Crh	27.258314127705695	-1.4335748935407107	0.39832582606591216	-3.599000616403649	3.1944243238699505e-4	0.016420003977878232	TRUE			PRR5	L2_3_Cux2_Frem3	7.2018556174914	2.1613257741063534	0.492338953909136	4.38991421853904	1.1339538394002647e-5	6.491561118883697e-4	TRUE
RP11-58C22.1	Id2_Lamp5_Crh	74.49363551631555	-0.7688691888919935	0.21367658940106546	-3.598284636829568	3.2032294252630586e-4	0.016420003977878232	FALSE			CUEDC1	L2_3_Cux2_Frem3	20.298074795375804	1.3444982790859814	0.3065229902321889	4.38628853929532	1.1530114952720846e-5	6.5667200888843e-4	TRUE
LINCR-0001	Id2_Lamp5_Crh	20.27371475227899	1.121232270816449	0.31172988493963416	3.5968071236852164	3.2214717110112085e-4	0.01644597541793125	TRUE			RP11-768F21.1	L2_3_Cux2_Frem3	86.01430367196139	1.4825381022072592	0.3380654393237932	4.385358364855835	1.1579498289012281e-5	6.581331240656652e-4	TRUE
CCDC122	Id2_Lamp5_Crh	14.01896712041662	-1.1314646104643933	0.3145452360937236	-3.597144323391552	3.2172998927514854e-4	0.01644597541793125	TRUE			ANKRD55	L2_3_Cux2_Frem3	15.215056930542703	2.0924695759727836	0.47738381958194187	4.38320171346657	1.16947736537097e-5	6.633256483830107e-4	TRUE
MECR	Id2_Lamp5_Crh	13.108417948881925	1.2470206895289928	0.346858100404174	3.5951897564909414	3.2415521783357314e-4	0.016514716036729223	TRUE			IKBIP	L2_3_Cux2_Frem3	26.347259944699868	1.2820199196706952	0.2925647474395815	4.382004089318551	1.1759260154729243e-5	6.656221217378986e-4	TRUE
RP11-39M21.1	Id2_Lamp5_Crh	101.23501798699512	1.57457805457313	0.43814260852742976	3.593756973021158	3.259438740049812e-4	0.016572022139837782	FALSE			LINC01476	L2_3_Cux2_Frem3	69.6222105427502	0.8920862683108801	0.2037320395161432	4.378723495968309	1.1937647661554908e-5	6.743433717737005e-4	TRUE
RP11-318K12.2	Id2_Lamp5_Crh	43.75723973710484	1.3359116555162536	0.37228346033740783	3.588426018995017	3.3268036496431514e-4	0.016864115242162584	TRUE			SYCP2	L2_3_Cux2_Frem3	50.879929967741866	-1.4224429607765137	0.3249702478635786	-4.377148277812959	1.2024217679511894e-5	6.778530519490689e-4	TRUE
FCHSD2	Id2_Lamp5_Crh	165.69297337866834	0.5041902360273398	0.14052320257436296	3.5879500807742355	3.3328807955909976e-4	0.016864115242162584	FALSE			DCAF7	L2_3_Cux2_Frem3	119.46287161591	0.7033059832378125	0.1607631698585201	4.37479544510573	1.2154640095309138e-5	6.838156139624631e-4	FALSE
PPM1A	Id2_Lamp5_Crh	38.657105574076105	-1.150662826889613	0.32073189379555883	-3.587615853455065	3.337154674582726e-4	0.016864115242162584	FALSE			C22orf46	L2_3_Cux2_Frem3	20.608784404863876	1.2722905189735088	0.2909015336422928	4.373612277128732	1.2220734633967582e-5	6.861422992059207e-4	TRUE
TPST1	Id2_Lamp5_Crh	106.47834451667855	0.5392241721862648	0.15041044042340898	3.5850182385500364	3.370546497821606e-4	0.016979321669192436	FALSE			TLE3	L2_3_Cux2_Frem3	13.877850942005661	-1.4922771302715234	0.34125117911414576	-4.372958165728034	1.2257421914295001e-5	6.868118266967397e-4	TRUE
ZNF831	Id2_Lamp5_Crh	2.443975055127457	2.8101394421358954	0.7839073084620712	3.5847853589336216	3.373555338855732e-4	0.016979321669192436	TRUE			RP11-7O11.3	L2_3_Cux2_Frem3	9.61593822876007	1.7582238303403948	0.40223848941501905	4.371097934703871	1.2362332441790126e-5	6.899027215402232e-4	TRUE
DNASE1	Id2_Lamp5_Crh	50.696973792450464	1.1771902101642135	0.3285345169844799	3.583155343825941	3.394685846880023e-4	0.017051295267910035	FALSE			MMP25-AS1	L2_3_Cux2_Frem3	33.273422118019184	2.0966481529384473	0.47963843667986833	4.371309704559483	1.2350346281895662e-5	6.899027215402232e-4	TRUE
AMIGO1	Id2_Lamp5_Crh	11.62119147224113	-1.9102262523539495	0.533397250657238	-3.581245028916477	3.4196075698948334e-4	0.017141984613424623	TRUE			RP11-656D10.3	L2_3_Cux2_Frem3	62.93483740872083	1.4951036655950143	0.3420897123343672	4.370501689140719	1.2396139557269666e-5	6.90400254539019e-4	TRUE
PKP4	Id2_Lamp5_Crh	264.5871233510969	0.478468739766716	0.13362628286516495	3.580648428644183	3.427425747675288e-4	0.017146744762518214	FALSE			CLDN12	L2_3_Cux2_Frem3	71.15563373227238	-0.7522323679383633	0.17213710807665236	-4.369960529390302	1.2426899666495102e-5	6.907264311621405e-4	TRUE
CUTC	Id2_Lamp5_Crh	21.968041084112603	1.2069814490106525	0.33718804939815294	3.5795499015015335	3.4418652103084966e-4	0.017184544622028262	TRUE			RP11-437B10.1	L2_3_Cux2_Frem3	59.85142676667898	-0.9861616080808857	0.22585253223986643	-4.366396065170232	1.2631335000936427e-5	7.006854151719455e-4	TRUE
ABI1	Id2_Lamp5_Crh	198.98841984480646	-0.6455062250625464	0.1803891779878685	-3.578408817329152	3.456924301449088e-4	0.01722528109009482	FALSE			ATRNL1	L2_3_Cux2_Frem3	3381.98245558772	-0.7244337343892676	0.16595942189558746	-4.365125680210199	1.2704968965451103e-5	7.033633118278479e-4	FALSE
TEX41	Id2_Lamp5_Crh	28.974651797546418	-0.85656805398051294	0.23959949976296915	-3.5749993419347623	3.502287770322411e-4	0.01741655615504555	TRUE			SLF1	L2_3_Cux2_Frem3	265.953156722778	-0.6785366080142492	0.15548970922373823	-4.363868267564158	1.2778254235253777e-5	7.06011273842627e-4	FALSE
ALCAM	Id2_Lamp5_Crh	18.087982542059034	1.3732434780418579	0.38425696018789085	3.5737634456130096	3.518868564829553e-4	0.017464221640637167	TRUE			CAMK2D	L2_3_Cux2_Frem3	437.65308353385086	1.4130205981920185	0.324347405241902	4.3565034754576555	1.3215659574778957e-5	7.244061936088323e-4	FALSE
RP4-598P13.1	Id2_Lamp5_Crh	18.52658143684705	1.5723177772978874	0.44052872631895235	3.569160609425264	3.581268333328857e-4	0.017738647355797936	TRUE			KCNIP2	L2_3_Cux2_Frem3	54.44545380432294	-1.3658562091198987	0.3135057445049791	-4.356718283668344	1.3202702002235276e-5	7.244061936088323e-4	TRUE
EXOC8	Id2_Lamp5_Crh	4.472938494326823	-2.340381941080345	0.6562333837065623	-3.566386592314629	3.6193733153991136e-4	0.017891888207054153	TRUE			CHST11	L2_3_Cux2_Frem3	115.3329938858907	1.1552494908876525	0.26516813072902423	4.356667928802515	1.3205738399711152e-5	7.244061936088323e-4	FALSE
DUSP10	Id2_Lamp5_Crh	3.8530897434666893	-2.1652760386844867	0.6073000286274339	-3.56541402373758	3.6328224167257077e-4	0.01789609595239576	TRUE			RP11-77K12.4	L2_3_Cux2_Frem3	10.86580939433247	2.024199135675207	0.4645274015794578	4.357545171270087	1.3152935865455082e-5	7.244061936088323e-4	TRUE
ZNF770	Id2_Lamp5_Crh	30.763715813660184	-1.5946414148381265	0.44733339552921003	-3.5647716686826243	3.6417307898642225e-4	0.01789609595239576	TRUE			NLK	L2_3_Cux2_Frem3	760.4730840312701	-0.6479041434521586	0.14875589791552474	-4.35548541288823	1.3277235905925076e-5	7.263459863643745e-4	FALSE
BAIAP2-AS1	Id2_Lamp5_Crh	6.497752830767084	-1.878086153710621	0.5268049195073237	-3.565050522814094	3.6378610509651835e-4	0.01789609595239576	TRUE			EFHD1	L2_3_Cux2_Frem3	13.583866944241139	1.8902976237817064	0.4343597904471617	4.351916695225624	1.349525412480468e-5	7.354050440379e-4	TRUE
PCP4L1	Id2_Lamp5_Crh	59.01594137944155	-1.2928836307906186	0.3627608122143353	-3.56401129134843	3.6523023301678254e-4	0.017912784945051	FALSE			NDUFV1	L2_3_Cux2_Frem3	134.1959444333024	2.0205329419995994	0.46428680760313357	4.351906857811746	1.3495859800089816e-5	7.354050440379e-4	FALSE
RP13-726E6.2	Id2_Lamp5_Crh	13.633673723773095	1.2478348153117644	0.3501816718289999	3.563392706403849	3.660923687027101e-4	0.017919862533910695	TRUE			MYO1B	L2_3_Cux2_Frem3	59.33745584876111	-1.6335052496627478	0.37544242053423904	-4.3508808816498075	1.3559170237253307e-5	7.374061680401132e-4	TRUE
CTC-444N24.11	Id2_Lamp5_Crh	15.75205124386913	-1.269952847512179	0.3566171560701046	-3.5611097949043398	3.692906100513617e-4	0.01804103872665791	TRUE			TUSC3	L2_3_Cux2_Frem3	150.63984543494124	-0.7189291513085854	0.16543376628739437	-4.345721961377881	1.3881831724168876e-5	7.534764866957886e-4	FALSE
E2F5	Id2_Lamp5_Crh	4.275031117174025	1.7917250757605985	0.503369511833179	3.559462847154699	3.7161409833775746e-4	0.01811909052910894	TRUE			ABI1	L2_3_Cux2_Frem3	177.77235156009328	-0.7812053347916765	0.17980616740103764	-4.344708227105943	1.394609020259062e-5	7.554858551934638e-4	FALSE
FALEC	Id2_Lamp5_Crh	8.341197946953375	1.7141181141388357	0.4818099610891027	3.557664333597782	3.7416702039250074e-4	0.018195658958737457	TRUE			SLC26A4	L2_3_Cux2_Frem3	88.5091413993916	0.9438483814153853	0.21735787327921163	4.342370336881908	1.4095367470638169e-5	7.620840393092013e-4	TRUE
SRGAP2	Id2_Lamp5_Crh	69.94843480555018	0.5463639592786558	0.15358817815815473	3.557330816933365	3.746422330071725e-4	0.018195658958737457	FALSE			C18orf25	L2_3_Cux2_Frem3	83.2507617980485	-1.0214815195431228	0.23528825198170736	-4.341404685273188	1.4157469219848777e-5	7.639524635831239e-4	FALSE
IDO1	Id2_Lamp5_Crh	3.99081902463316	2.1961812170612203	0.6177254961534625	3.5552704732712206	3.775904531370146e-4	0.018303238974975596	TRUE			RGS22	L2_3_Cux2_Frem3	43.741883064436	1.0352045078136602	0.23863176681358508	4.338083406231257	1.4373061314774978e-5	7.725799004391449e-4	TRUE
SLC12A5	Id2_Lamp5_Crh	56.13161116553286	-1.0992842488815178	0.30939793552506667	-3.552978616408565	3.8089542572112715e-4	0.018427661642833756	FALSE			CTA-929C8.8	L2_3_Cux2_Frem3	17.026152722178047	-2.599304044655541	0.5991515581724319	-4.338308077816061	1.4358379163918187e-5	7.725799004391449e-4	TRUE
LIG4	Id2_Lamp5_Crh	8.123739900152934	-1.7183204861123949	0.48372773568219607	-3.5522471823722612	3.8195586871589036e-4	0.018443223030219513	TRUE			RP11-77I22.2	L2_3_Cux2_Frem3	13.696578092120642	1.7174793870287757	0.3962586360715719	4.33423837535888	1.4626561909330452e-5	7.846853406522038e-4	TRUE
DPH1	Id2_Lamp5_Crh	10.337751362071616	1.4557623617952533	0.40992282111509254	3.5513084093127967	3.8332095833995474e-4	0.01847340618532554	TRUE			GPCPD1	L2_3_Cux2_Frem3	49.73192457652663	-1.0999582894480409	0.2539149445992367	-4.331995074902525	1.4776424806204857e-5	7.911948232140886e-4	TRUE
LEMD1-AS1	Id2_Lamp5_Crh	3.840685424987596	3.358025183635358	0.9457338503025812	3.5507084604838672	3.841957432285731e-4	0.01847566622581943	TRUE			XYLT1	L2_3_Cux2_Frem3	504.81423374749494	1.1214699430409998	0.2589293756243725	4.331180810739336	1.4831182736403158e-5	7.925966943677804e-4	FALSE
PPP1R21	Id2_Lamp5_Crh	36.228278216702755	0.7568481383086784	0.21318092948774492	3.5502619306863803	3.848480386727329e-4	0.01847566622581943	TRUE			CEP19	L2_3_Cux2_Frem3	22.8555235273242	1.1940084051260742	0.27573937722850006	4.330206360539583	1.4896967258009588e-5	7.945813151310653e-4	TRUE
SYT4	Id2_Lamp5_Crh	21.544102927534816	-2.090529410575325	0.58896403617965	-3.5495026557744804	3.859595722831129e-4	0.01849346403546186	TRUE			ISG15	L2_3_Cux2_Frem3	8.14721786081429	2.202076711643247	0.508820847706025	4.327803629845594	1.5060364977905022e-5	7.986888776810204e-4	TRUE
DNAJA1	Id2_Lamp5_Crh	29.858387835563146	-1.4363507075985644	0.4048509275897664	-3.547850850064032	3.883880897019471e-4	0.018574176764979706	TRUE			RP11-754N21.1	L2_3_Cux2_Frem3	13.785197407965612	1.8242117532071724	0.42150074311712654	4.327896885107652	1.505399140317872e-5	7.986888776810204e-4	TRUE
DRD1	Id2_Lamp5_Crh	8.711215376115314	-1.8303568841176594	0.5161233551089338	-3.5463554710314193	3.9059893360208857e-4	0.018638935943701168	TRUE			CST3	L2_3_Cux2_Frem3	27.347692506659207	2.3592085827969176	0.5450236359616134	4.328635360252668	1.5003610713503452e-5	7.986888776810204e-4	TRUE
PTK7	Id2_Lamp5_Crh	7.217005246184365	1.347036354038501	0.3799366113766596	3.5454239304752946	3.919821090547634e-4	0.018638935943701168	TRUE			RP11-323J4.1	L2_3_Cux2_Frem3	9.629358652510914	1.7097716632101831	0.39518563435754134	4.326502571354301	1.5149555219519215e-5	8.003582163211142e-4	TRUE
SMIM10L2A	Id2_Lamp5_Crh	5.9826887232388986	-2.1854309196364734	0.6163543119490821	-3.545738023192438	3.915152254612803e-4	0.018638935943701168	TRUE			CSNK2A1	L2_3_Cux2_Frem3	158.99556789071605	0.500913233186536	0.11577032763557836	4.326784275529649	1.5130201205808819e-5	8.003582163211142e-4	FALSE
STK32B	Id2_Lamp5_Crh	6.062345713546388	2.2077594911388156	0.6229509975034205	3.544033960916313	3.9405448356240986e-4	0.018701855755992394	TRUE			KCNK13	L2_3_Cux2_Frem3	67.41057835698645	1.078800191629518	0.2495353739431015	4.323235518005169	1.5375743876054214e-5	8.107635592133834e-4	TRUE
RP11-317J19.1	Id2_Lamp5_Crh	72.95564951221317	1.4856486646268832	0.41933955050061084	3.5428298209727753	3.958580668725936e-4	0.01875180413929303	FALSE			ZP3	L2_3_Cux2_Frem3	23.604161627254452	1.7163333778483703	0.39725706651281584	4.320460282593865	1.557040803625272e-5	8.194702794943178e-4	TRUE
RAD21	Id2_Lamp5_Crh	54.12946854640584	-1.2720231799040953	0.35915305720235474	-3.541730062978162	3.9751204118405653e-4	0.018794489765376492	FALSE			IL17RD	L2_3_Cux2_Frem3	3.9383343939263487	2.3569396425173594	0.5461460397379448	4.315584973660672	1.591808036261885e-5	8.361815851090842e-4	TRUE
C11orf95	Id2_Lamp5_Crh	3.152556019318588	-2.4883262694136876	0.702889976221151	-3.5401362284198843	3.999205412179215e-4	0.01887262077686993	TRUE			TDRD5	L2_3_Cux2_Frem3	18.660416373036554	1.2550316265565191	0.2909798000567849	4.313122857021686	1.609646109343237e-5	8.432009544442597e-4	TRUE
DNAJC17	Id2_Lamp5_Crh	20.96251563537465	1.0397008785717075	0.29396909905141133	3.5367692792427734	4.0505334711517504e-4	0.01899191547933601	TRUE			SPDYE1	L2_3_Cux2_Frem3	95.14338519681421	1.9515703178875667	0.45249579575903487	4.312902652750449	1.6112507421959103e-5	8.432009544442597e-4	TRUE
SEMA7A	Id2_Lamp5_Crh	3.9698534782643566	-2.1069931050552815	0.5955892416596081	-3.5376614580615153	4.0368728896628787e-4	0.01899191547933601	TRUE			SYNPO2	L2_3_Cux2_Frem3	178.14999292176412	-0.79931033881896	0.18541722577492273	-4.310874221520495	1.6261038464244016e-5	8.493713047914728e-4	FALSE
SYT17	Id2_Lamp5_Crh	10.76797209383832	1.2986721886806138	0.3672213148279231	3.536483685020193	4.0549154584546124e-4	0.01899191547933601	TRUE			GABRA4	L2_3_Cux2_Frem3	203.92950797109887	-1.0808659663824214	0.2509099682915404	-4.307784077859068	1.6489823972190463e-5	8.559179880695165e-4	FALSE
CACNG3	Id2_Lamp5_Crh	142.0353396770949	0.8071953715829109	0.22822487431981126	3.5368422219034237	4.049414991906142e-4	0.01899191547933601	FALSE			PCDH8	L2_3_Cux2_Frem3	53.535587355497896	-1.9590869747617692	0.4546896139896629	-4.308624860752389	1.6427272795886907e-5	8.559179880695165e-4	TRUE
LRSAM1	Id2_Lamp5_Crh	22.403729747534367	0.8757896808667689	0.2477469793607889	3.5350165847688264	4.0774956575748004e-4	0.019061910411179273	TRUE			KLF5	L2_3_Cux2_Frem3	9.092640748286907	2.163132934736997	0.5021764062409735	4.3075160598026985	1.650981120627312e-5	8.559179880695165e-4	TRUE
HNRNPA2B1	Id2_Lamp5_Crh	89.31476922286014	-0.8215523094535528	0.2325041248273327	-3.533495631802971	4.1010286671207215e-4	0.01913608965345826	FALSE			CMC2	L2_3_Cux2_Frem3	149.72614296666472	-0.615517901914296	0.14288767630773075	-4.307704609799118	1.6495747833262184e-5	8.559179880695165e-4	FALSE
CTC-453G23.5	Id2_Lamp5_Crh	1.8960109355836665	3.0808105307970663	0.8722735039895615	3.531931804309322	4.125357286756552e-4	0.019213697631826596	TRUE			PLCD3	L2_3_Cux2_Frem3	6.377869912588911	1.7306502096518985	0.40199569139185265	4.305146166268025	1.6687551687454175e-5	8.635185328418452e-4	TRUE
BAIAP2L2	Id2_Lamp5_Crh	26.737716294640066	1.8659407149939338	0.5285475668068715	3.5303174816728244	4.150612815479365e-4	0.019295325572742435	TRUE			WDR62	L2_3_Cux2_Frem3	9.962609373701786	1.909995922220751	0.44374770273135644	4.304238445549896	1.675611196729967e-5	8.654516229516269e-4	TRUE
STARD7	Id2_Lamp5_Crh	13.991193530867987	-0.9289167073170453	0.26330389294532136	-3.52792621835617	4.188288806288658e-4	0.019416083385314652	TRUE			TRIM72	L2_3_Cux2_Frem3	8.425606997659886	1.9867128015246551	0.46175546743574	4.302521446161621	1.68865319792705e-5	8.701760556526955e-4	TRUE
SMIM13	Id2_Lamp5_Crh	22.675255581961128	-1.6077833994940853	0.45576191486071754	-3.527682649800674	4.1921442656163264e-4	0.019416083385314652	TRUE			PYDC1	L2_3_Cux2_Frem3	4.032258244232046	2.463318924365193	0.5725706560943351	4.30220951448714	1.6910329319180953e-5	8.701760556526955e-4	TRUE
VMA21	Id2_Lamp5_Crh	17.206472195061416	-1.9912738616164791	0.5647961628547555	-3.52565047813287	4.224441043489817e-4	0.019529434483274037	TRUE			DDI2	L2_3_Cux2_Frem3	75.77602373408791	0.6968123560365276	0.16199774865320443	4.30137061674989	1.6974487676983666e-5	8.718599818681832e-4	TRUE
DDX3X	Id2_Lamp5_Crh	32.73814284914353	-1.2097838564098038	0.343231801718843	-3.5246846310610622	4.239872322459224e-4	0.019564542080937535	TRUE			CLPTM1L	L2_3_Cux2_Frem3	24.300329143966948	-1.241071512373424	0.2886096708245458	-4.300172994299651	1.7066483161024806e-5	8.743771435180454e-4	TRUE
DLG3	Id2_Lamp5_Crh	26.755070044881894	-1.105142944002583	0.31375004095339193	-3.5223674892420296	4.277108026105163e-4	0.019663669385578137	TRUE			CFAP43	L2_3_Cux2_Frem3	61.13620413178487	0.6716579046805834	0.1562026861321663	4.299912641145491	1.7086544987986033e-5	8.743771435180454e-4	TRUE
CNTNAP1	Id2_Lamp5_Crh	18.962993112652896	-0.90771655750862	0.2576944064613561	-3.522453474925314	4.2757208269047044e-4	0.019663669385578137	TRUE			C4orf22	L2_3_Cux2_Frem3	123.52937773166249	-0.8509118758484139	0.19796681455884835	-4.298255127984942	1.7214794600963883e-5	8.777013659050262e-4	FALSE
ZBTB41	Id2_Lamp5_Crh	14.205448940679544	-1.6805594070922807	0.47742010099382	-3.5200851484760483	4.314082791632241e-4	0.01968862208597939	TRUE			KLF13	L2_3_Cux2_Frem3	49.19223404443384	-0.9829137742278885	0.22867464408416482	-4.298306785015143	1.7210783841417717e-5	8.777013659050262e-4	TRUE
SCUBE3	Id2_Lamp5_Crh	8.794211240878322	1.9382674165321117	0.5504170645029653	3.5214522614454102	4.291899376034736e-4	0.01968862208597939	TRUE			CREBRF	L2_3_Cux2_Frem3	98.80720730457759	-1.0300838139079616	0.23977176159587174	-4.29610145520029	1.7382805121983694e-5	8.830210308852376e-4	FALSE
BAG5	Id2_Lamp5_Crh	14.192082552771776	-1.5953604758982238	0.4531679466135044	-3.5204618681004525	4.3079593014201786e-4	0.01968862208597939	TRUE			ERG	L2_3_Cux2_Frem3	15.597628999345805	2.2276619575319785	0.5185028746199469	4.296334825848002	1.736452440545217e-5	8.830210308852376e-4	TRUE
CTA-292E10.6	Id2_Lamp5_Crh	17.460968975056574	1.139074756705413	0.3235141545727164	3.520942563424633	4.300157493809767e-4	0.01968862208597939	TRUE			SPATA33	L2_3_Cux2_Frem3	39.65608271501517	1.3917733815942772	0.3242657399020183	4.292076560461868	1.770098902645793e-5	8.975404600326091e-4	TRUE
ADAMTS9-AS2	Id2_Lamp5_Crh	254.7275012194272	0.5113884282333242	0.1453047790596933	3.519419192834934	4.3249276311110933e-4	0.0197020973326747	FALSE			SATB2	L2_3_Cux2_Frem3	637.4313304488409	-0.6065269392140489	0.1414565108462352	-4.287727270986843	1.805105309530672e-5	9.136204537434803e-4	FALSE
RIN2	Id2_Lamp5_Crh	61.80275222634448	0.7693005969322483	0.21867474096518216	3.5180130706304937	4.3479094645901273e-4	0.01977071254536028	FALSE			GOLGA7B	L2_3_Cux2_Frem3	34.05875560169625	-1.2622406640185515	0.29444488102527605	-4.286848729118157	1.812256106111399e-5	9.155689500747863e-4	TRUE
ABHD18	Id2_Lamp5_Crh	76.54083163459131	0.6697228893848288	0.19042978269418379	3.5169020302898444	4.366149020090124e-4	0.01978158695780941	FALSE			RP11-441O15.3	L2_3_Cux2_Frem3	8.345362029584834	-2.0079733551426524	0.4685000327146934	-4.285962038268342	1.8195005892497368e-5	9.175576062441945e-4	TRUE
SIPA1L3	Id2_Lamp5_Crh	63.786054608971256	0.7615286191281223	0.2165187383493444	3.5171487924496683	4.362091853466138e-4	0.01978158695780941	FALSE			FAM117A	L2_3_Cux2_Frem3	24.211334109082607	1.3073898020440855	0.30515680901666864	4.284321251939267	1.8329790403658326e-5	9.226770719344234e-4	TRUE
CAMK1D	Id2_Lamp5_Crh	180.61409591412274	0.5986600731113311	0.17025104636949098	3.5163371143815247	4.375450413039643e-4	0.019787815962159717	FALSE			ANGEL2	L2_3_Cux2_Frem3	72.67707584439259	-0.8552700744615618	0.1997400595284371	-4.281915588093617	1.852912754735505e-5	9.293379415071242e-4	TRUE
ZC3H11A	Id2_Lamp5_Crh	39.78706860751462	-0.680423704683589	0.19357393431816522	-3.5150585076460743	4.3965711476547965e-4	0.019847378323698796	TRUE			RP4-736H5.3	L2_3_Cux2_Frem3	51.515405438736245	2.114645417065446	0.49383375325536244	4.282099802060226	1.851379056675872e-5	9.293379415071242e-4	TRUE
GRIA1	Id2_Lamp5_Crh	409.17721314547475	0.674715592856914	0.19197874413084406	3.514532798469909	4.405282680764174e-4	0.019850808094331557	FALSE			C1orf228	L2_3_Cux2_Frem3	55.54839508440385	0.9189201230984326	0.2146705253231405	4.280606858883842	1.8638436489825702e-5	9.314516657329832e-4	TRUE
AC007740.1	Id2_Lamp5_Crh	8.367140577006598	1.4861739315632243	0.42325650762608413	3.511284303456355	4.459471932338249e-4	0.020022708150879868	TRUE			SEMA5A	L2_3_Cux2_Frem3	23.676332586414414	1.7535660551585905	0.40963859410509723	4.2807637766394	1.8625297917352018e-5	9.314516657329832e-4	TRUE
CDKL1	Id2_Lamp5_Crh	42.776303777083406	0.823432258729855	0.23448536888661056	3.5116573056975673	4.4532182864951374e-4	0.020022708150879868	FALSE			EPS15L1	L2_3_Cux2_Frem3	169.2661950488055	0.9388974788386666	0.2193657046871843	4.280055901069565	1.868463760927615e-5	9.320811308109413e-4	FALSE
SERHL2	Id2_Lamp5_Crh	14.665256409462538	1.4623363913532996	0.416615163548761	3.5100412066066013	4.480372555697826e-4	0.02008043455663205	TRUE			TALDO1	L2_3_Cux2_Frem3	43.198112991561636	0.8797124357441964	0.20567830850018465	4.277127919609503	1.8932002437408993e-5	9.376753288717847e-4	TRUE
GREB1	Id2_Lamp5_Crh	42.159951580942085	-0.7165703045384564	0.2042240738473951	-3.5087455217150754	4.5022546424978456e-4	0.020098792569765364	FALSE			AKR1E2	L2_3_Cux2_Frem3	23.504757381555432	2.1175839846261004	0.49503105455582636	4.277679077176548	1.8885201907060223e-5	9.376753288717847e-4	TRUE
ASPSCR1	Id2_Lamp5_Crh	10.879540283486067	1.191537864027459	0.33955427372933317	3.5091234486339062	4.495861767826481e-4	0.020098792569765364	TRUE			MIS18BP1	L2_3_Cux2_Frem3	74.45463613763049	-0.7373922701259806	0.17240041760984984	-4.27720698330751	1.8925282108767047e-5	9.376753288717847e-4	FALSE
LIPE	Id2_Lamp5_Crh	25.122459842078058	1.7080025560958214	0.4868365506050931	3.5083696036645793	4.508621951237223e-4	0.020098792569765364	TRUE			SERHL2	L2_3_Cux2_Frem3	54.34920050515779	1.8665875913702443	0.436411455750574	4.277127849817653	1.893200837064463e-5	9.376753288717847e-4	TRUE
ITGB1	Id2_Lamp5_Crh	27.133929995307827	-0.9691880600325619	0.27632359172559245	-3.507438702501484	4.524425768100773e-4	0.020133291421545043	TRUE			CNTN3	L2_3_Cux2_Frem3	578.8183668385271	0.8036438116908408	0.1880969607685101	4.272497590643587	1.9329564282652116e-5	9.539587098641265e-4	FALSE
AK5	Id2_Lamp5_Crh	96.6067239378361	-0.7106431821517502	0.2032742166851329	-3.4959828833212043	4.7231899662243605e-4	0.020201055330902745	FALSE			ALKBH4	L2_3_Cux2_Frem3	25.433191791868936	1.4437523378302828	0.33789081842864166	4.272836842813429	1.9300168090970225e-5	9.539587098641265e-4	TRUE
DDAH1	Id2_Lamp5_Crh	21.159809703306067	-1.0427032686644606	0.2976934787592921	-3.5026070205171203	4.607286561408727e-4	0.020201055330902745	TRUE			TPBG	L2_3_Cux2_Frem3	17.250091757583956	-2.570744074466855	0.6018882026098591	-4.27113218587738	1.9448308321455014e-5	9.58114173363901e-4	TRUE
TRANK1	Id2_Lamp5_Crh	67.88968743612486	0.8688261524077742	0.2484991887729939	3.4962937170851456	4.717690997738416e-4	0.020201055330902745	FALSE			CRB1	L2_3_Cux2_Frem3	53.65586659592671	0.8479975494525572	0.19856153175969876	4.2707041083809365	1.948567941082095e-5	9.582531988271805e-4	TRUE
SPCS3	Id2_Lamp5_Crh	16.92400355742037	-1.4623808440939667	0.41787671095743095	-3.4995509578492383	4.660425168796717e-4	0.020201055330902745	TRUE			KIAA0922	L2_3_Cux2_Frem3	96.28009220214344	-0.7103758548729009	0.1665082200600105	-4.266311024265813	1.987316790000736e-5	9.755790882736357e-4	FALSE
ATP10B	Id2_Lamp5_Crh	6.310481661010193	1.6956841617124498	0.4841663604998603	3.502275870553669	4.6130171433539466e-4	0.020201055330902745	TRUE			ST6GAL1	L2_3_Cux2_Frem3	81.4710270218122	0.9547001137922254	0.22383943611530005	4.26511132426396	1.9980255356663747e-5	9.773763008332024e-4	TRUE
UQCC2	Id2_Lamp5_Crh	25.274701016274562	-0.9014343767556376	0.2578593793247926	-3.495837068700207	4.725771636455377e-4	0.020201055330902745	TRUE			SLC25A45	L2_3_Cux2_Frem3	18.992907282428295	1.8157326972057128	0.4256931162726146	4.265356022442502	1.995836863028021e-5	9.773763008332024e-4	TRUE
BCLAF1	Id2_Lamp5_Crh	53.80772313241179	-0.8133460869169594	0.2325758978989076	-3.4971211301976433	4.703082304788393e-4	0.020201055330902745	FALSE			LCOR	L2_3_Cux2_Frem3	217.90882652669848	-0.5623819747469659	0.13194730439972166	-4.262171003079259	2.0245042489043405e-5	9.885853846410351e-4	FALSE
TFR2	Id2_Lamp5_Crh	9.097651625335278	1.3662733506208766	0.39054459727816193	3.498379852500585	4.6809393877616904e-4	0.020201055330902745	TRUE			AC016735.1	L2_3_Cux2_Frem3	4.8638389380143625	2.618082588161817	0.6150527738354596	4.256679588379862	2.0748537965896855e-5	0.0010087537043229624	TRUE
RP11-138A9.1	Id2_Lamp5_Crh	16.11561434700703	1.1326638818052706	0.32328831395940644	3.503571990998391	4.590625511632814e-4	0.020201055330902745	TRUE			AC018866.1	L2_3_Cux2_Frem3	2.393693034780176	3.477244615549776	0.8169182364733981	4.256539345431797	2.0761551346762475e-5	0.0010087537043229624	TRUE
ZNF786	Id2_Lamp5_Crh	12.725538921699897	1.0622515739111587	0.30362573312880675	3.498555813978129	4.6778517069638863e-4	0.020201055330902745	TRUE			TJP3	L2_3_Cux2_Frem3	7.2784038713624355	1.8424397401007058	0.4328553814547368	4.256478766438457	2.0767174977228568e-5	0.0010087537043229624	TRUE
SGCZ	Id2_Lamp5_Crh	2167.3000674963264	-0.5693087295929078	0.1627809513842738	-3.497391585142858	4.698316348141856e-4	0.020201055330902745	FALSE			KLF12	L2_3_Cux2_Frem3	219.0516280929214	-1.09303760716584	0.2569270076193633	-4.25427290534272	2.0972938769989657e-5	0.0010169675344832746	FALSE
EXT1	Id2_Lamp5_Crh	552.7644184411814	0.45027655073594597	0.12875459610949547	3.497168756236258	4.7022427117596443e-4	0.020201055330902745	FALSE			SLC7A6	L2_3_Cux2_Frem3	106.74507194127054	0.8255046521727502	0.19410552817511498	4.252865232297814	2.1105260158303224e-5	0.0010215977238232081	FALSE
ZDHHC21	Id2_Lamp5_Crh	76.79821612497217	-0.926573275651376	0.2643780527428686	-3.5047284221907478	4.570732788023177e-4	0.020201055330902745	FALSE			NUP54	L2_3_Cux2_Frem3	79.27099372118765	-0.6527403467580007	0.15351317492665514	-4.252015158111766	2.1185551698038556e-5	0.0010236976688097516	FALSE
NDUFC2-KCTD14	Id2_Lamp5_Crh	4.328621724183392	1.653475549882226	0.47242940666392963	3.4999420581336778	4.653592980541819e-4	0.020201055330902745	TRUE			ANO3	L2_3_Cux2_Frem3	554.3622453761835	0.9632541360130789	0.2265706392357918	4.251451729412395	2.1238929037837118e-5	0.0010244920622494787	FALSE
TBRG1	Id2_Lamp5_Crh	56.75375306546694	1.128637568568355	0.32213819807640565	3.5035819263528056	4.590454261917385e-4	0.020201055330902745	FALSE			EXOC3-AS1	L2_3_Cux2_Frem3	11.514090316156343	1.8633040181054725	0.4384169982465888	4.25007247793219	2.1370135518899407e-5	0.001029031386722559	TRUE
RNF34	Id2_Lamp5_Crh	39.289266408597655	0.9112641460841275	0.260382592762345	3.4997122365850766	4.6576066338120746e-4	0.020201055330902745	TRUE			ZBTB34	L2_3_Cux2_Frem3	7.663988755737442	-1.923377319282118	0.45268024221158293	-4.248865181050094	2.1485617147050682e-5	0.0010310122442743904	TRUE
TSC22D1	Id2_Lamp5_Crh	212.14998090948876	-0.7623588974064013	0.21804840411223908	-3.496282857516268	4.7178830139379285e-4	0.020201055330902745	FALSE			RP11-701H24.9	L2_3_Cux2_Frem3	603.9852968083989	-1.2857681113787245	0.30260745565582015	-4.248963756005841	2.147616592468846e-5	0.0010310122442743904	FALSE
LINC01588	Id2_Lamp5_Crh	6.026167691647483	1.6312642692527357	0.4661316646072445	3.499578323277425	4.6599468137871556e-4	0.020201055330902745	TRUE			SPHKAP	L2_3_Cux2_Frem3	32.257499899969346	2.126514454641222	0.5006505024414243	4.247502887286171	2.1616638013921372e-5	0.0010355078962938223	TRUE
MIR762HG	Id2_Lamp5_Crh	17.798766458331077	1.401304112768048	0.40056680836700387	3.4983031132328795	4.682286563991181e-4	0.020201055330902745	TRUE			PID1	L2_3_Cux2_Frem3	289.67124944963825	1.5195044982668988	0.35792683297868205	4.245293613841463	2.1830736756244818e-5	0.0010439608873641488	FALSE
SLC16A13	Id2_Lamp5_Crh	1.502890387405299	3.559529854590258	1.0175459546447474	3.498151447944172	4.6849501484127223e-4	0.020201055330902745	TRUE			CTC-535M15.2	L2_3_Cux2_Frem3	26.261555679633588	1.6951781039973208	0.3994265752911918	4.244029338211896	2.195416304786929e-5	0.0010480562242611061	TRUE
AC015849.19	Id2_Lamp5_Crh	20.74791801771363	1.6500832841274762	0.4712482745719251	3.501515810591322	4.62619521356459e-4	0.020201055330902745	TRUE			MARCH7	L2_3_Cux2_Frem3	122.02678278862322	-0.6533668937705449	0.1540329271940188	-4.241735229426424	2.2179825957574537e-5	0.0010570097126448236	FALSE
SDK2	Id2_Lamp5_Crh	24.626866655074394	1.3022819730417894	0.3720907128328506	3.499904534373037	4.654248083118885e-4	0.020201055330902745	TRUE			SLC12A5	L2_3_Cux2_Frem3	182.2345996280611	-1.0695173145372765	0.2521887130917848	-4.240940450606219	2.2258519012121877e-5	0.0010589404516641722	FALSE
RP5-1022P6.5	Id2_Lamp5_Crh	2.557537312022618	3.4167957456318714	0.9746816175013396	3.5055506170220503	4.556638495634439e-4	0.020201055330902745	TRUE			BIRC6-AS2	L2_3_Cux2_Frem3	218.39705161717038	1.677433538170836	0.39557437381053073	4.240501026424631	2.2302141511741955e-5	0.001059198967413827	FALSE
ZER1	Id2_Lamp5_Crh	62.18069982424892	0.735515281619834	0.21046165790745294	3.4947709190016205	4.7446880179414765e-4	0.020247246441007012	FALSE			ZNF821	L2_3_Cux2_Frem3	100.70847052950627	0.9895676301783495	0.2334387440535063	4.239089077482063	2.244285988678659e-5	0.0010640601056750648	FALSE
RGPD8	Id2_Lamp5_Crh	8.664161031296642	1.4216425720298431	0.4070000265769569	3.4929790643663123	4.776639561215751e-4	0.02027695143975262	TRUE			LA16c-444G7.1	L2_3_Cux2_Frem3	21.41847703930991	1.6051009630317745	0.3786977496618139	4.238475048941188	2.2504318802461013e-5	0.001065153218950612	TRUE
EEFSEC	Id2_Lamp5_Crh	29.089227246817078	0.9613863816453374	0.2752564700368725	3.492693129126277	4.781756759764581e-4	0.02027695143975262	TRUE			ZNF439	L2_3_Cux2_Frem3	70.84247940715413	0.9105274495212986	0.21495310703542958	4.235935279461772	2.2760233270898758e-5	0.001075430715505363	TRUE
TBC1D19	Id2_Lamp5_Crh	73.03374725221954	1.248384916908592	0.3573167278004205	3.493776864557761	4.7623888414456586e-4	0.02027695143975262	FALSE			RNASE10	L2_3_Cux2_Frem3	44.10352859594096	2.8542242990101347	0.6744083170925599	4.2321902424260935	2.314265227309208e-5	0.00109164048205184	TRUE
HAGH	Id2_Lamp5_Crh	46.589976967041224	0.7672897848661052	0.21969264922554174	3.4925601178325594	4.784138919249437e-4	0.02027695143975262	TRUE			LINC01117	L2_3_Cux2_Frem3	10.440262284002294	2.4426319661551963	0.5776045312874177	4.22890028357436	2.348363958647724e-5	0.0011058441894236549	TRUE
COX20	Id2_Lamp5_Crh	25.394196048619197	-1.0105869651086816	0.28943214624527175	-3.4916196359622265	4.801014044697453e-4	0.020313985527428344	TRUE			HS3ST2	L2_3_Cux2_Frem3	27.537407855184334	2.1959838747283156	0.5194414585993313	4.227586840391531	2.362110202173951e-5	0.0011104320096185882	TRUE
RP11-430C7.4	Id2_Lamp5_Crh	13.511263994687047	1.9171220356403316	0.5493285647945468	3.4899369129973246	4.8313458594042685e-4	0.020391591859402668	TRUE			ZNF565	L2_3_Cux2_Frem3	177.3751020232796	1.303375813077633	0.30847041040487455	4.225286345510164	2.3863714165562383e-5	0.0011199390458477804	FALSE
IPO7	Id2_Lamp5_Crh	36.00828709233815	-0.8404560265646127	0.24083928358068027	-3.4896965896473575	4.8356923492895286e-4	0.020391591859402668	TRUE			SPATA6	L2_3_Cux2_Frem3	167.81563081150557	1.7023577295459404	0.4031669410221824	4.222463590962623	2.416464429839946e-5	0.001128334300101696	FALSE
ALAD	Id2_Lamp5_Crh	15.39200737735308	1.238438682860449	0.3549968220579836	3.4885908997184427	4.85573689461601e-4	0.020407174383366006	TRUE			UPP1	L2_3_Cux2_Frem3	20.392259651712283	-1.3297894190016613	0.31491618617667083	-4.222677262627705	2.414173932616278e-5	0.001128334300101696	TRUE
RP11-1017G21.4	Id2_Lamp5_Crh	8.927486083289379	1.3927311960158097	0.39922306330237933	3.488604051316865	4.855498020631701e-4	0.020407174383366006	TRUE			GLRA2	L2_3_Cux2_Frem3	38.196846451879495	1.49501202286712	0.3540228682847002	4.222925005129477	2.411520792002114e-5	0.001128334300101696	TRUE
CCSAP	Id2_Lamp5_Crh	35.63582158047932	-1.0117423434534065	0.29007675719626397	-3.487843539180454	4.869329311182625e-4	0.02040959103412769	TRUE			SNAI3-AS1	L2_3_Cux2_Frem3	54.17257762048386	1.237545100770066	0.2934295959820262	4.217519697112866	2.4700424944369525e-5	0.001151413422280728	TRUE
CDK5R1	Id2_Lamp5_Crh	28.05048142661717	-1.720934602499396	0.4934986716890036	-3.487212228169697	4.880838746745006e-4	0.02040959103412769	TRUE			NAB1	L2_3_Cux2_Frem3	35.4868410259956	-1.1706453979431506	0.2776724555256441	-4.215921942012851	2.4875980111602577e-5	0.0011576513160661227	TRUE
GRIN2D	Id2_Lamp5_Crh	35.91691166042199	0.8065076712337069	0.23126271168932325	3.4874090394527753	4.8772479599346876e-4	0.02040959103412769	TRUE			SDK1	L2_3_Cux2_Frem3	202.67543793184882	-1.8561499311336482	0.4404413569248967	-4.214295278928939	2.5055930552308173e-5	0.001164072512225828	FALSE
LPGAT1	Id2_Lamp5_Crh	79.37707536265592	-0.6966881700673803	0.1999082896439389	-3.4850389211386235	4.920654611232642e-4	0.020541675872042087	FALSE			RP4-635E18.7	L2_3_Cux2_Frem3	28.044029535796554	1.5600111660503018	0.37024322116896297	4.213476646850964	2.5146959875710348e-5	0.001166347958382445	TRUE
RAPH1	Id2_Lamp5_Crh	65.66921045675603	1.078338500470942	0.30959183315836136	3.483097372014184	4.956480526298423e-4	0.020656691128299473	FALSE			VWA3B	L2_3_Cux2_Frem3	14.54268191527255	2.211213410805964	0.5251416862282984	4.2106986910284405	2.5458210565714224e-5	0.0011770360105932865	TRUE
ZNF766	Id2_Lamp5_Crh	14.330773373263845	1.314103120355374	0.3774527971946782	3.481503197544463	4.986078283529574e-4	0.020745409711672047	TRUE			BMS1	L2_3_Cux2_Frem3	47.12023755926921	-1.051483190036804	0.24971917209223626	-4.210662646472447	2.5462273087538647e-5	0.0011770360105932865	TRUE
CPLX2	Id2_Lamp5_Crh	42.149243891712956	-1.0362042930254225	0.2980492606768578	-3.4766209138457334	5.077752093725667e-4	0.02109168107616765	FALSE			PBX1	L2_3_Cux2_Frem3	714.4165654524292	-0.5653209938670094	0.13433859038018886	-4.208180183126131	2.574355587566454e-5	0.0011879814335141524	FALSE
RP11-802F5.1	Id2_Lamp5_Crh	2.3737342629521523	3.249573448800742	0.9353802357623825	3.4740668281837004	5.126333400220714e-4	0.021183650111615947	TRUE			RUVBL1	L2_3_Cux2_Frem3	35.285077055271096	1.0635648497404198	0.2527745158963515	4.2075635906925335	2.5813877512275525e-5	0.0011879814335141524	TRUE
SPRYD3	Id2_Lamp5_Crh	22.863789304565575	-1.5627840906211203	0.4498600761958584	-3.4739337258741787	5.12887698104901e-4	0.021183650111615947	TRUE			NAMA	L2_3_Cux2_Frem3	5.51272388900773	1.7924728388769884	0.42602417710486745	4.207443932074692	2.58275455872885e-5	0.0011879814335141524	TRUE
NOSIP	Id2_Lamp5_Crh	10.5603835475086	1.071411333554813	0.3084066510396554	3.4740214905970013	5.127199667958223e-4	0.021183650111615947	TRUE			PRKAR2B	L2_3_Cux2_Frem3	295.6161755421509	-0.6829332415831674	0.16246200850560402	-4.203648889146966	2.6264624883910554e-5	0.0012060854897022238	FALSE
AC004076.5	Id2_Lamp5_Crh	6.998941147206515	1.5626605072131488	0.4498580830662564	3.4736744009621265	5.133836050924391e-4	0.021183650111615947	TRUE			NFYB	L2_3_Cux2_Frem3	21.834599739559927	-1.3411030705880063	0.3191480033606696	-4.20213523652355	2.6440908761414598e-5	0.001212173628771232	TRUE
TRPC5	Id2_Lamp5_Crh	57.16931173893043	0.7477972181614694	0.21535718438454077	3.4723578890509925	5.15908071965215e-4	0.021252688297920177	FALSE			TCF7L1	L2_3_Cux2_Frem3	9.261012207154092	1.6062617818437204	0.3824355930520593	4.2000844351981295	2.6681546057343606e-5	0.001221187065093205	TRUE
SPHK2	Id2_Lamp5_Crh	26.881287907007543	1.3758460171915048	0.39653243951147216	3.4696934729641455	5.210526455403001e-4	0.02142925575497208	TRUE			EVI5L	L2_3_Cux2_Frem3	43.865975501625556	0.8287394404191143	0.19735131885506949	4.199310373130683	2.677291332197601e-5	0.0012233501217435365	TRUE
DR1	Id2_Lamp5_Crh	9.358761638667369	-1.385199232237154	0.3998496696667056	-3.464300054047277	5.316131758442745e-4	0.0218276173055534	TRUE			SNAP47	L2_3_Cux2_Frem3	73.5328431554227	1.0338302742739587	0.24637940311233938	4.196090506001317	2.715617653349891e-5	0.0012247214834684972	TRUE
GALNT10	Id2_Lamp5_Crh	14.445554727976488	1.2130575401614305	0.3502184326376856	3.463717003771715	5.327666803186322e-4	0.02183905978238807	TRUE			AC079779.6	L2_3_Cux2_Frem3	12.583858291005729	1.5357884726143727	0.3659832214958068	4.1963357400305545	2.712680356956843e-5	0.0012247214834684972	TRUE
SLITRK4	Id2_Lamp5_Crh	39.27427523632418	-1.34433205214557	0.38827951434169317	-3.4622791120587753	5.356213754441925e-4	0.021920085273096426	TRUE			PDE6D	L2_3_Cux2_Frem3	32.58190390542852	0.9521314690136197	0.22680221283826257	4.198069573918155	2.691999340536578e-5	0.0012247214834684972	TRUE
ALG3	Id2_Lamp5_Crh	5.461908447468966	1.7598594666447704	0.5084401568858334	3.4612912509189044	5.375908620720035e-4	0.021964678037259402	TRUE			BBX	L2_3_Cux2_Frem3	162.80508240714096	-0.8291481275075157	0.19756841868774738	-4.196764508288981	2.707552032080069e-5	0.0012247214834684972	FALSE
EXTL2	Id2_Lamp5_Crh	21.897895924115346	-0.8076472044073737	0.2333852701401087	-3.460574885135283	5.39023290118326e-4	0.02196915722570464	TRUE			SERPINE1	L2_3_Cux2_Frem3	6.144312130715113	1.8388567808460945	0.4380569162728458	4.197757671518542	2.69570859100427e-5	0.0012247214834684972	TRUE
PREPL	Id2_Lamp5_Crh	176.07359315692983	-0.8322276912761709	0.2405054087758646	-3.4603283789420014	5.39517019878502e-4	0.02196915722570464	FALSE			NR2F2	L2_3_Cux2_Frem3	5.463805791165647	3.057674748052269	0.7282758079240851	4.198512040058041	2.686745706364223e-5	0.0012247214834684972	TRUE
RP11-264B17.2	Id2_Lamp5_Crh	4.044872039260065	2.0636242649455077	0.5964373920419684	3.4599176585499865	5.403405919156644e-4	0.02196915722570464	TRUE			AC015849.19	L2_3_Cux2_Frem3	59.43525857584624	1.4768855113548172	0.3518700283497344	4.197247257123291	2.7017891004339868e-5	0.0012247214834684972	TRUE
FAIM2	Id2_Lamp5_Crh	114.79072163333616	-1.4073728474685367	0.4068833198096399	-3.458910156668441	5.423657868919248e-4	0.022015641469869937	FALSE			SDK2	L2_3_Cux2_Frem3	36.944124033238275	1.4992990286627088	0.3572272866809037	4.197045087437485	2.7042011292830006e-5	0.0012247214834684972	TRUE
TBC1D4	Id2_Lamp5_Crh	83.63951386791439	-0.6516589804665605	0.18850280664053526	-3.4570253466264784	5.461734746029062e-4	0.022062580291241023	FALSE			MYSM1	L2_3_Cux2_Frem3	171.74582609471233	-0.9164602815357156	0.21849193043904439	-4.1944811403064275	2.734969047343343e-5	0.0012314464528752427	FALSE
GNG2	Id2_Lamp5_Crh	37.355977481755815	0.738236550705884	0.21353252831759525	3.457255700208242	5.457067827986683e-4	0.022062580291241023	TRUE			HBA1	L2_3_Cux2_Frem3	2.141915262279496	4.6293683546249405	1.1037903116836565	4.1940650371931385	2.739993661566898e-5	0.0012317093062758427	TRUE
BCAT2	Id2_Lamp5_Crh	13.78683197184184	0.9994206214129673	0.28907889388290914	3.457259047828586	5.457000033254698e-4	0.022062580291241023	TRUE			PAPD4	L2_3_Cux2_Frem3	266.53283008720297	-0.6358126392907446	0.15196184088571849	-4.1840282769994985	2.86388464263632e-5	0.0012832423981932305	FALSE
LYNX1	Id2_Lamp5_Crh	8.757438253386486	-1.910586206260367	0.5529642866685457	-3.455171070397894	5.499437668874801e-4	0.022144889340476957	TRUE			SHANK1	L2_3_Cux2_Frem3	91.2985807892614	1.0992318535720909	0.2627156535713931	4.1841125133922565	2.8628230361137153e-5	0.0012832423981932305	TRUE
NR1H3	Id2_Lamp5_Crh	10.948180056671987	1.5380776690881157	0.445155011719525	3.4551507420907104	5.499852343813376e-4	0.022144889340476957	TRUE			RP1-239B22.5	L2_3_Cux2_Frem3	16.138501769114974	-1.544161956580325	0.3692036909102406	-4.182412025116336	2.8843264116515806e-5	0.0012903173766704555	TRUE
SEMA4A	Id2_Lamp5_Crh	5.143370635291813	1.5008490335015985	0.43450251442469257	3.4541780166423495	5.519728941748276e-4	0.022189132576780023	TRUE			IGSF3	L2_3_Cux2_Frem3	37.47493962038137	-0.8507229689565001	0.20350421480677278	-4.180370267830873	2.9103481392830738e-5	0.0012998617711941277	TRUE
C6	Id2_Lamp5_Crh	8.02165107094278	1.8410464815388714	0.5332426391233289	3.4525492645629794	5.553160627852052e-4	0.022278205380746877	TRUE			RP11-369E15.1	L2_3_Cux2_Frem3	2.4406348820498587	-4.302872006263577	1.0294825956785347	-4.179645216272493	2.919642330453537e-5	0.0013007377994873994	TRUE
PPP1R3E	Id2_Lamp5_Crh	22.78031031450119	1.3105766930826426	0.379648108589313	3.4520827667295664	5.562770628393655e-4	0.022278205380746877	TRUE			C17orf100	L2_3_Cux2_Frem3	13.66936444730849	-1.4152624443923412	0.3386211832741414	-4.179485851145263	2.921688956881489e-5	0.0013007377994873994	TRUE
ARHGAP5	Id2_Lamp5_Crh	119.99906964957654	-0.7689981648309029	0.22282992905892263	-3.451054210171012	5.584013967768719e-4	0.022278205380746877	FALSE			TFRC	L2_3_Cux2_Frem3	40.62007584236181	-0.7653112511734734	0.18317345282132183	-4.178068597746002	2.9399499400601023e-5	0.001304679224600112	TRUE
FRMD5	Id2_Lamp5_Crh	134.42540006699508	0.6377679358695585	0.18478960887303578	3.4513192584749315	5.578532565684505e-4	0.022278205380746877	FALSE			PLCB4	L2_3_Cux2_Frem3	170.36539197702638	-0.6169617985305361	0.14765861069120528	-4.178298818080936	2.9369762424962305e-5	0.001304679224600112	FALSE
HDHD2	Id2_Lamp5_Crh	11.654655581147468	-1.4020640298432685	0.40628541100798243	-3.4509337324340246	5.586507197703712e-4	0.022278205380746877	TRUE			AP000473.5	L2_3_Cux2_Frem3	13.329955670381766	1.3961276131035398	0.33419080987147504	4.177636164323221	2.9455433106959224e-5	0.0013050733109498738	TRUE
GABRA2	Id2_Lamp5_Crh	39.0222548465064	0.7064845199480541	0.20477260955552617	3.450092868775419	5.603937366983548e-4	0.022312072157795425	TRUE			CRYM	L2_3_Cux2_Frem3	210.12373847051833	0.7991991859630414	0.1913578840082699	4.17646333259257	2.960764429548303e-5	0.0013097250752464392	FALSE
LINC01344	Id2_Lamp5_Crh	47.105415189265166	0.940982733312583	0.27285303660838606	3.448679717877335	5.633344548581703e-4	0.02235783995402125	FALSE			WRNIP1	L2_3_Cux2_Frem3	38.75195077160843	-1.0422689184535507	0.24992178984899827	-4.170380338118118	3.0409169722935037e-5	0.001343039381266443	TRUE
FBXO30	Id2_Lamp5_Crh	9.293169086460031	-1.9806540218623994	0.5742965473374569	-3.4488349808910934	5.630106565385584e-4	0.02235783995402125	TRUE			LINC01570	L2_3_Cux2_Frem3	6.192438880108769	3.593675918195264	0.8618067956392739	4.169932212624913	3.0469025364836427e-5	0.001343543541365824	TRUE
POU3F3	Id2_Lamp5_Crh	9.498439204969076	-1.8263402976345615	0.5296751223057014	-3.448038657515977	5.64673212311487e-4	0.022375400114514225	TRUE			KCNQ1OT1	L2_3_Cux2_Frem3	196.31999052409972	1.2133379555399748	0.2910551032472679	4.16875685051698	3.062654963048184e-5	0.0013483460008746736	FALSE
HSPA4L	Id2_Lamp5_Crh	50.01069686435365	-0.9071892229596954	0.26313966485339746	-3.4475578718438977	5.656792040886603e-4	0.022379739541789723	FALSE			SFMBT2	L2_3_Cux2_Frem3	124.31377815348857	1.1453481540332664	0.2748384950090867	4.167349824832213	3.081613971203638e-5	0.0013545427116529968	FALSE
RP11-22P6.2	Id2_Lamp5_Crh	12.84191395650607	1.474712291874543	0.4278634135175117	3.4466893996632537	5.675006194372911e-4	0.022416274467773	TRUE			TOM1L2	L2_3_Cux2_Frem3	205.41064370596624	0.778345387028329	0.18686519841642546	4.165277395814503	3.10974220540639e-5	0.0013647438260941714	FALSE
HECA	Id2_Lamp5_Crh	16.042474049668602	-1.6294816426707945	0.4729177636203804	-3.445591957038029	5.698100575911815e-4	0.02247194040711889	TRUE			NPRL3	L2_3_Cux2_Frem3	91.90009835749214	1.0459964401048025	0.2512522014933039	4.163133432813639	3.139097997183775e-5	0.0013754505853063063	TRUE
KHDRBS2	Id2_Lamp5_Crh	97.8853968985214	0.695607653369413	0.2019606726645388	3.444272809116817	5.72597630149248e-4	0.02252664664728028	FALSE			RP11-295P9.13	L2_3_Cux2_Frem3	23.35083818742914	-1.4374662411614119	0.3453211796744737	-4.162693532196543	3.145153718303096e-5	0.001375930339603386	TRUE
ZBTB33	Id2_Lamp5_Crh	3.1126476871583977	-2.8908388458437058	0.839467826062175	-3.4436565120121667	5.739043129174114e-4	0.02252664664728028	TRUE			FGFR1OP2	L2_3_Cux2_Frem3	193.46729336082916	-1.0339434692228728	0.24840765393283595	-4.162285069937615	3.150786592783259e-5	0.0013762238887785269	FALSE
GAD2	Id2_Lamp5_Crh	374.6282077879284	-0.7749179813976685	0.22501192713996207	-3.443897358008287	5.733933373005701e-4	0.02252664664728028	FALSE			NHLRC2	L2_3_Cux2_Frem3	90.1604633177526	-0.5843095369744609	0.14041220349656477	-4.161387133197124	3.163203252971792e-5	0.0013794749280570066	FALSE
RCAN2	Id2_Lamp5_Crh	115.45516856078495	-0.6298875880244704	0.18297118688268643	-3.442550702960288	5.762558295467273e-4	0.0225834388207292	FALSE			CTB-161M19.4	L2_3_Cux2_Frem3	17.235632278405458	1.2392287027334947	0.2979781177449003	4.15879096126918	3.1993651601167415e-5	0.0013930548207378012	TRUE
CELSR2	Id2_Lamp5_Crh	17.37670134403417	-1.3071987567003316	0.3798210871929179	-3.4416171212642075	5.78248083599043e-4	0.022625995546969452	TRUE			GID8	L2_3_Cux2_Frem3	26.748453719179516	-1.4899030291103854	0.35854124289183065	-4.155457868928844	3.24636764412454e-5	0.0014113049056024803	TRUE
ZDHHC19	Id2_Lamp5_Crh	3.128675944573254	2.236831330102312	0.6503368704097581	3.439496408519712	5.827975172977019e-4	0.022768321160907403	TRUE			RP11-93K22.6	L2_3_Cux2_Frem3	3.7887869782460384	2.4676032602376017	0.5939857358734306	4.154314003195879	3.26264882588891e-5	0.001416163189903831	TRUE
PCDH7	Id2_Lamp5_Crh	54.85189411267763	0.9859733228401075	0.2867342357992134	3.4386313168774816	5.846628964014207e-4	0.022769929088557045	FALSE			SMARCA5	L2_3_Cux2_Frem3	90.74918874884935	-0.9884319251089262	0.23801564995902724	-4.152802243378021	3.284285452015326e-5	0.0014233272077671419	FALSE
PSPC1	Id2_Lamp5_Crh	90.11863392173201	-0.5301756169572549	0.15416520371869621	-3.439009608968969	5.838465102002094e-4	0.022769929088557045	FALSE			CAPZB	L2_3_Cux2_Frem3	158.89593377930854	0.7407067486087159	0.17840776848671205	4.151762868240148	3.2992402074027154e-5	0.0014253539936529861	FALSE
SERINC3	Id2_Lamp5_Crh	52.48987032596806	-1.2349646191005688	0.35932187196597076	-3.4369313850661585	5.88344627540023e-4	0.0228776250497027	FALSE			SLAIN2	L2_3_Cux2_Frem3	73.1731387490679	-0.8117120846399877	0.19550812371019047	-4.151807450432193	3.298597423489903e-5	0.0014253539936529861	FALSE
STMN3	Id2_Lamp5_Crh	48.600141332610285	-1.0523188771523013	0.3062357318846098	-3.4363033688988884	5.897102430325934e-4	0.022895064552201652	FALSE			FILIP1	L2_3_Cux2_Frem3	23.432602758992708	1.0585988221707507	0.25502726267351333	4.150924144631439	3.311355082902901e-5	0.0014261451021645164	TRUE
PAPPA2	Id2_Lamp5_Crh	21.685592938063106	1.280264879340964	0.37265896569457124	3.4354865901448894	5.91490735597369e-4	0.02292853217927441	TRUE			MIR4500HG	L2_3_Cux2_Frem3	179.5033575697663	0.8765645905078728	0.21115969524017125	4.151192724117525	3.307471016188389e-5	0.0014261451021645164	FALSE
SLC30A1	Id2_Lamp5_Crh	3.4114284832655115	-2.084942210235848	0.6070566702382894	-3.434510009448444	5.936261480238943e-4	0.02294175846814976	TRUE			ZNF846	L2_3_Cux2_Frem3	85.93246331406088	0.6168916317378248	0.14863082922103796	4.150495795326606	3.317558630524772e-5	0.0014266016461431795	TRUE
RASD2	Id2_Lamp5_Crh	5.594294875197261	-2.1192090790094906	0.6170374827731806	-3.4344900239853007	5.936699235068397e-4	0.02294175846814976	TRUE			AC074363.1	L2_3_Cux2_Frem3	379.65876813189584	-0.8485770331447564	0.20473131631406988	-4.144832595336755	3.40062049854158e-5	0.0014585926984193615	FALSE
FILIP1L	Id2_Lamp5_Crh	64.28294851524635	1.4618306177223337	0.4257207783954281	3.433777940630658	5.952316091007636e-4	0.022966556243572588	FALSE			MAST4	L2_3_Cux2_Frem3	614.0132623510863	-0.7777848401646862	0.18765733529610273	-4.144707900372915	3.4024714301893816e-5	0.0014585926984193615	FALSE
LINGO2	Id2_Lamp5_Crh	438.3179836907065	0.49767876035129543	0.14496979951769007	3.4329823315411687	5.969809993952281e-4	0.02299850874830629	FALSE			AP001464.4	L2_3_Cux2_Frem3	16.104307760354025	2.547531224798133	0.6148111591726474	4.143599521235677	3.418965957739523e-5	0.0014634018488250526	TRUE
CDC25B	Id2_Lamp5_Crh	35.171309373044025	1.154195796762517	0.33654074384348304	3.4295871090702335	6.045003589823706e-4	0.023252306566465177	TRUE			CACNA2D2	L2_3_Cux2_Frem3	8.586317742376405	-1.7518819183696048	0.4229989737786216	-4.141574866530196	3.449292451542159e-5	0.0014741074797530557	TRUE
PIP4K2B	Id2_Lamp5_Crh	26.90583045320595	-0.9908592776108085	0.28901225659290325	-3.428433414180467	6.070754337645439e-4	0.023315432505381654	TRUE			CYB5R1	L2_3_Cux2_Frem3	28.938955046167486	1.2910954455537336	0.31193910243226525	4.138934283925123	3.489228700420004e-5	0.001488880726689988	TRUE
EFEMP1	Id2_Lamp5_Crh	1.7867432200040985	3.3694364815087416	0.9835377946130939	3.4258332521265413	6.129165346286351e-4	0.023395792615396403	TRUE			CIDEA	L2_3_Cux2_Frem3	7.248531519486458	-2.3616820542544303	0.570955283059963	-4.13636956224889	3.528437718624838e-5	0.0015032987490595775	TRUE
NCK2	Id2_Lamp5_Crh	10.213591240779593	-1.0088997882444382	0.2943968834207626	-3.4270056684074417	6.102763305961698e-4	0.023395792615396403	TRUE			TMEM39A	L2_3_Cux2_Frem3	14.009595772407962	-1.2509769240956239	0.30254915196159077	-4.134789061495826	3.552808121402951e-5	0.0015113602155710467	TRUE
KCTD6	Id2_Lamp5_Crh	16.610919263304584	-1.1619860808787243	0.33910783934614563	-3.4265975187103317	6.111942535252895e-4	0.023395792615396403	TRUE			STAT1	L2_3_Cux2_Frem3	37.98075646658983	-1.1595382633773226	0.28052773861141567	-4.1334174977380895	3.5740862970134256e-5	0.0015169320222863964	TRUE
ITGA3	Id2_Lamp5_Crh	17.164672261547505	0.8022650689628641	0.2341721775745338	3.4259623720991113	6.12625245012598e-4	0.023395792615396403	TRUE			ZNF800	L2_3_Cux2_Frem3	63.31363229370807	-0.9115696572277194	0.22060213524498745	-4.132188730700113	3.5932518699241505e-5	0.0015169320222863964	TRUE
NUP210L	Id2_Lamp5_Crh	15.291354977256063	1.471048973017381	0.42963020228780313	3.423988735391434	6.170917882363884e-4	0.023507063061763412	TRUE			SLIT1	L2_3_Cux2_Frem3	213.91909231609804	0.8635416090238461	0.20895348978544567	4.1326977113927805	3.585301284189738e-5	0.0015169320222863964	FALSE
RUVBL1	Id2_Lamp5_Crh	16.661458413593447	0.9573253226436064	0.2796159924123237	3.4237144820812957	6.177148441161992e-4	0.023507063061763412	TRUE			PWAR6	L2_3_Cux2_Frem3	351.51502960532804	-1.310592706485151	0.31714540174854633	-4.1324663679792994	3.588912935003118e-5	0.0015169320222863964	FALSE
FADS3	Id2_Lamp5_Crh	14.079472734066975	1.4407847352752012	0.4211655955234893	3.4209459428526507	6.240373468549723e-4	0.023711519523420897	TRUE			PINLYP	L2_3_Cux2_Frem3	8.021966918814037	2.1479870962056014	0.5197516135382053	4.132718476010483	3.5849772832277166e-5	0.0015169320222863964	TRUE
THY1	Id2_Lamp5_Crh	83.97027453991969	-1.1597171926328644	0.33908780119081716	-3.420108858414075	6.259608153389006e-4	0.023748458653678292	FALSE			AC074289.1	L2_3_Cux2_Frem3	8.173673381539365	2.1367458805423944	0.5174404256123619	4.129452927868314	3.636274389637242e-5	0.0015327614965194307	TRUE
SRSF10	Id2_Lamp5_Crh	50.71669258494256	0.7846145899001016	0.22949199523707775	3.41891920495768	6.287039148844545e-4	0.023804385542234154	TRUE			PTCH1	L2_3_Cux2_Frem3	34.39928519793302	-1.6714495467356647	0.4048012692310853	-4.1290620207554225	3.6424614820917344e-5	0.0015330396307632222	TRUE
FOXJ3	Id2_Lamp5_Crh	79.07795262623269	0.462487362723243	0.13529339576718905	3.4184030942580867	6.298974361860206e-4	0.023804385542234154	FALSE			ALK	L2_3_Cux2_Frem3	49.49015852786605	1.3851617500795266	0.33550443095968335	4.128594505048363	3.649874224848026e-5	0.0015338319924300733	TRUE
KCNJ9	Id2_Lamp5_Crh	14.94539554750219	-1.5089680617364623	0.441447054012223	-3.418231128788281	6.302955793709652e-4	0.023804385542234154	TRUE			CDYL2	L2_3_Cux2_Frem3	156.65903632818734	-0.8938881927169968	0.21660058156523418	-4.126896549664997	3.676916983880754e-5	0.0015428588421318697	FALSE
LINC00511	Id2_Lamp5_Crh	26.763290752232304	1.137235409028796	0.3327630567422963	3.4175530786445205	6.318677180042228e-4	0.02382771255628009	TRUE			KCNV2	L2_3_Cux2_Frem3	81.36797801632268	2.1941539648554067	0.5318276319527047	4.125686280720616	3.696308531315363e-5	0.00154865277076379	TRUE
MIR100HG	Id2_Lamp5_Crh	8.242988219929341	1.2904980287980636	0.37767777435907235	3.416928705926812	6.333186246832745e-4	0.023846404444333735	TRUE			CRACR2B	L2_3_Cux2_Frem3	1.6960365933365986	4.664804388817695	1.1309824511414692	4.124559478451356	3.714449980760125e-5	0.0015539062543946129	TRUE
MAT2A	Id2_Lamp5_Crh	29.410318634384417	-0.805498657003349	0.2358369308022077	-3.41548990763837	6.366738874091743e-4	0.023936483924639138	TRUE			RP1-40E16.11	L2_3_Cux2_Frem3	15.156268401543631	2.3675754055256415	0.5741289933490414	4.123769105815346	3.727225339552167e-5	0.0015569024400273934	TRUE
IFNAR1	Id2_Lamp5_Crh	26.17158025367835	-0.7526533124945796	0.22039100741102943	-3.4150817736899786	6.376286576624349e-4	0.023936483924639138	TRUE			SESTD1	L2_3_Cux2_Frem3	163.8646047717204	-0.7283151064520487	0.17675255374209844	-4.120535126834666	3.779934291530935e-5	0.0015765452257128123	FALSE
NONO	Id2_Lamp5_Crh	18.992288236834778	-1.3746762069278684	0.40269493650120153	-3.4136913140048057	6.408914437247671e-4	0.02402284384556319	TRUE			POP4	L2_3_Cux2_Frem3	16.853932054468494	1.3413695512705401	0.3256729653357353	4.118762359926702	3.8091271722970694e-5	0.0015863356043668395	TRUE
TESK2	Id2_Lamp5_Crh	10.425247322508378	1.0912174488431283	0.3197237170244278	3.413001259333402	6.425164525565155e-4	0.024047647258801878	TRUE			AHRR	L2_3_Cux2_Frem3	21.38593280253205	1.4660256956270543	0.35598735697208417	4.118195960936942	3.818499322131873e-5	0.001587854530714387	TRUE
ZNF425	Id2_Lamp5_Crh	9.580308695313926	1.4675275742274032	0.4300669834671956	3.4123232674040938	6.441167865822595e-4	0.0240714542817957	TRUE			RAB32	L2_3_Cux2_Frem3	6.123333808614418	1.7419016070952693	0.42312836594968206	4.1167214190088455	3.8430012036226606e-5	0.0015956509189173369	TRUE
KCNIP4	Id2_Lamp5_Crh	1229.6721321193227	0.6870238289639354	0.20138071866051366	3.4115670732217214	6.459060824571415e-4	0.02410224131907336	FALSE			POLR3C	L2_3_Cux2_Frem3	40.76818926223752	1.2714328773085108	0.30889952281044497	4.116007903607934	3.8549109153740164e-5	0.0015982034252438521	TRUE
FAM217B	Id2_Lamp5_Crh	36.35983574224459	-1.4532625343121588	0.42622403122807895	-3.4096212973371647	6.505314233052696e-4	0.024238606643869776	TRUE			TMEM143	L2_3_Cux2_Frem3	40.58130137298955	1.1277132707889523	0.2740342621438735	4.115227278393679	3.867980925673961e-5	0.0016012286411118356	TRUE
UBE2M	Id2_Lamp5_Crh	10.687138147954382	-2.571683168662787	0.7543773746862251	-3.4090141817050785	6.519809025590298e-4	0.02425641021085487	TRUE			SNAI3	L2_3_Cux2_Frem3	77.64261796613796	1.7247705244266236	0.4191631282525638	4.114795429686208	3.875229429276629e-5	0.0016018385014965214	TRUE
DDB2	Id2_Lamp5_Crh	4.076767356793742	2.043375248845073	0.5994805919182885	3.40857615140874	6.530285578030977e-4	0.024259233507435314	TRUE			TSPAN15	L2_3_Cux2_Frem3	2.709823250566894	2.695262158281914	0.655276516759523	4.113167631293334	3.902667795922477e-5	0.0016107796724360987	TRUE
TMEM241	Id2_Lamp5_Crh	19.70765299997146	1.1514069308178372	0.3380136365213485	3.4063919511280303	6.582760065895728e-4	0.024417833920508315	TRUE			GPR158	L2_3_Cux2_Frem3	308.8746304283067	-0.5942249476081845	0.14457571234927297	-4.110129827149855	3.954367265671031e-5	0.0016276746792572444	FALSE
OGDHL	Id2_Lamp5_Crh	8.568140619679603	-1.3059192128088573	0.3835127765778861	-3.405151777371472	6.612728966545948e-4	0.024492606219711135	TRUE			WDR83	L2_3_Cux2_Frem3	31.765348541351717	1.239831846229734	0.30165688372233973	4.110073109987233	3.9553386711111286e-5	0.0016276746792572444	TRUE
CBX7	Id2_Lamp5_Crh	19.09670155471926	-1.1857644418719704	0.3483386538050088	-3.4040564517302507	6.639303056220201e-4	0.024554601703034234	TRUE			C2CD5	L2_3_Cux2_Frem3	346.47533964168196	-0.9012673549151091	0.21930559944949865	-4.109641327797704	3.962741313730131e-5	0.0016283050826313916	FALSE
ABHD3	Id2_Lamp5_Crh	8.500635913455334	1.2235718673070723	0.35949929711929685	3.40354453294255	6.651756920451907e-4	0.024564269195586005	TRUE			CEP44	L2_3_Cux2_Frem3	32.26902987465883	-1.1290844209122648	0.27477773345860007	-4.109082663651786	3.97233878365527e-5	0.0016298341494595055	TRUE
SH3D19	Id2_Lamp5_Crh	17.98959488502124	1.0315347142907225	0.3032367914434603	3.4017465670324385	6.69566981711945e-4	0.024629129316660493	TRUE			AC018799.1	L2_3_Cux2_Frem3	23.14871080163226	1.4697850051673569	0.3579796596244312	4.105777983892602	4.0295636754313576e-5	0.0016387680073572455	TRUE
ATP11C	Id2_Lamp5_Crh	60.557550525093255	-0.771875029232138	0.22686798048510531	-3.4023092530804027	6.681898075820005e-4	0.024629129316660493	FALSE			NECAB1	L2_3_Cux2_Frem3	820.9190536253212	-0.6069601126231267	0.14778248176558487	-4.107118146695474	4.006263321649916e-5	0.0016387680073572455	FALSE
DIRAS1	Id2_Lamp5_Crh	20.514892474304457	-2.142935474279705	0.6299760841013196	-3.4016140110091144	6.698917964273544e-4	0.024629129316660493	TRUE			PAX2	L2_3_Cux2_Frem3	23.773230774580476	2.005666019679622	0.4884568550103954	4.106127284541717	4.02347830009423e-5	0.0016387680073572455	TRUE
GDAP1	Id2_Lamp5_Crh	114.1921707921093	-0.5100064241232388	0.1499512144867825	-3.4011490061535548	6.710324010661585e-4	0.02463478361796409	FALSE			SUFU	L2_3_Cux2_Frem3	89.15517962548245	0.7870811519486334	0.19167171566387148	4.106402184706857	4.018695233710142e-5	0.0016387680073572455	TRUE
NAP1L4	Id2_Lamp5_Crh	30.978364954106162	-0.7005260114965691	0.2059922223474237	-3.400740103260168	6.720368855838916e-4	0.024635431441580424	TRUE			RP11-467L13.7	L2_3_Cux2_Frem3	9.270217999406931	2.014205124718481	0.49054394476376406	4.106064596696798	4.024569779978135e-5	0.0016387680073572455	TRUE
RNF187	Id2_Lamp5_Crh	26.176760385796527	-1.7982918708673887	0.5291267192254109	-3.3986034073272844	6.773085312907993e-4	0.0247911929248789	TRUE			SNRPA	L2_3_Cux2_Frem3	15.917688203918065	1.3878802839258286	0.3379762417244709	4.106443331177323	4.0179797789769376e-5	0.0016387680073572455	TRUE
NCKIPSD	Id2_Lamp5_Crh	9.093893106529228	-1.1040138313482586	0.3248805579802588	-3.3982145260146455	6.782721025353425e-4	0.0247911929248789	TRUE			MAMSTR	L2_3_Cux2_Frem3	10.733219566500878	1.3076545817150425	0.31858555081527884	4.1045633688303775	4.050792271652842e-5	0.0016449893769628584	TRUE
NUDT21	Id2_Lamp5_Crh	23.205812467232995	-1.1097164825653119	0.3267281986157686	-3.3964515069920096	6.826565217654642e-4	0.02489129844406923	TRUE			LGALS13	L2_3_Cux2_Frem3	1.3546305970520454	4.451998668117049	1.0848116543701096	4.103936983145779	4.061781445910431e-5	0.0016470404997627446	TRUE
RFX2	Id2_Lamp5_Crh	7.084848137711326	1.3217611277741665	0.3892211957349043	3.395912510053559	6.840021924624055e-4	0.02489129844406923	TRUE			RP11-296E23.1	L2_3_Cux2_Frem3	20.558259511276532	2.303698581508538	0.5614464358068473	4.103149355998535	4.0756395581851226e-5	0.001650247281544855	TRUE
LIPE-AS1	Id2_Lamp5_Crh	76.03729772656538	0.6695464424426638	0.1971563214292205	3.396018132155262	6.837383000883573e-4	0.02489129844406923	FALSE			XXbac-BPG154L12.5	L2_3_Cux2_Frem3	95.26361506062817	1.1046992018888586	0.2693236669396351	4.101753159838197	4.100315623216978e-5	0.0016578185732586896	FALSE
PURG	Id2_Lamp5_Crh	43.61250726043659	-1.0490684873848075	0.3090937410092684	-3.394014009987185	6.887616889098565e-4	0.025028015723356126	FALSE			OSBPL8	L2_3_Cux2_Frem3	330.912235290277	-0.5307841328695385	0.129476476150586	-4.099463845866617	4.1410835113524386e-5	0.0016718645163154475	FALSE
RANBP6	Id2_Lamp5_Crh	11.406916022478473	-1.9021770632125383	0.5611672500801667	-3.389679392268168	6.997440840583876e-4	0.025372721698153966	TRUE			KB-1517D11.4	L2_3_Cux2_Frem3	9.168923839719072	-1.9984753733803642	0.4882918371593121	-4.09278882278004	4.262158560466669e-5	0.0017182446196672026	TRUE
CC2D1A	Id2_Lamp5_Crh	36.35557848982316	1.2130592446792723	0.3578906176062348	3.3894692540219853	7.002806140854063e-4	0.025372721698153966	TRUE			FBXW7	L2_3_Cux2_Frem3	807.0078876933812	-0.6490825972292443	0.15861657542959381	-4.092148600934566	4.2739461090951463e-5	0.0017204959257164437	FALSE
CNOT1	Id2_Lamp5_Crh	30.756623460352944	-0.6920467564479686	0.20427108989275253	-3.3878839967579877	7.043404684172836e-4	0.025482833990679805	TRUE			CLN8	L2_3_Cux2_Frem3	22.110718782546602	1.149564701266552	0.28098191984576765	4.091240823956053	4.2907128177715364e-5	0.0017209309063176683	TRUE
RP11-21M24.2	Id2_Lamp5_Crh	17.932968927992217	1.731251738900904	0.5111321578781374	3.387092187836211	7.063764768400448e-4	0.025519511386157566	TRUE			GPR12	L2_3_Cux2_Frem3	10.699220889099902	-2.6499453477046564	0.6477369379915691	-4.091082648337632	4.293640709445581e-5	0.0017209309063176683	TRUE
DYNLL2	Id2_Lamp5_Crh	31.723305874932336	-2.417618835601285	0.7142369383261081	-3.3848975121158498	7.120483519174349e-4	0.025687247192582145	TRUE			CBR1	L2_3_Cux2_Frem3	28.58705462547189	1.8212880075190492	0.4451783191754059	4.091142647945168	4.2925298705330144e-5	0.0017209309063176683	TRUE
ELP6	Id2_Lamp5_Crh	18.45114358016057	0.98168521773059	0.2901224361321204	3.3836928671160584	7.151795713092557e-4	0.025762976649587675	TRUE			S100Z	L2_3_Cux2_Frem3	9.001180541740599	1.9861260190748864	0.48556835565528694	4.090311891092158	4.307934863036096e-5	0.0017216841694692963	TRUE
GARNL3	Id2_Lamp5_Crh	155.47242901374176	0.5918399259982958	0.17495676532641039	3.382778167475387	7.175656790513547e-4	0.025811685319651324	FALSE			DDHD1	L2_3_Cux2_Frem3	237.20599568425422	-0.4867585450987064	0.1189938080684232	-4.090620789434801	4.3022007465052864e-5	0.0017216841694692963	FALSE
MORN4	Id2_Lamp5_Crh	30.85300361918163	1.0090149047906858	0.2984890627892461	3.3804082982535277	7.237822269035074e-4	0.025997841025063542	TRUE			SPOCK3	L2_3_Cux2_Frem3	203.67035058488722	-1.5830270417765988	0.38706356442190326	-4.0898373995519846	4.3167570294736946e-5	0.001722727668625646	FALSE
RP11-336A10.2	Id2_Lamp5_Crh	13.58697948065425	1.1967564839901963	0.35419591208000645	3.378798126049153	7.280344726269299e-4	0.02611300657278546	TRUE			PRKCH	L2_3_Cux2_Frem3	11.858085128793734	1.5878093787477887	0.38860529450702125	4.0859180283739045	4.390287750582279e-5	0.0017495549001458346	TRUE
MIR34AHG	Id2_Lamp5_Crh	8.88254287769785	-1.3606901489888303	0.40281740782635733	-3.3779328364462926	7.303291598814126e-4	0.02615772904918161	TRUE			TRIM23	L2_3_Cux2_Frem3	95.06613692800512	-1.2975399377180759	0.31763217518923503	-4.085039360212936	4.4069345598909504e-5	0.0017536691098010819	FALSE
CTB-178M22.1	Id2_Lamp5_Crh	16.835246800154312	1.8217161998615654	0.5393662913722777	3.377512145274561	7.314472289115606e-4	0.026160241579581946	TRUE			BCAR3	L2_3_Cux2_Frem3	21.54259631209393	1.2872193376617866	0.315190154176056	4.083945264809203	4.427746441932487e-5	0.0017542602571142146	TRUE
HNRNPA3	Id2_Lamp5_Crh	54.15560635876886	-1.127897525361186	0.33411043102677757	-3.3758225443454943	7.359537088588321e-4	0.026246211982788405	FALSE			IVNS1ABP	L2_3_Cux2_Frem3	21.32096687372111	-1.422399908133641	0.3482924566607343	-4.083923957960354	4.4281526647094395e-5	0.0017542602571142146	TRUE
LAMA3	Id2_Lamp5_Crh	18.92580865645167	1.421693187804863	0.42110622355836724	3.376091608885495	7.352343415106926e-4	0.026246211982788405	TRUE			RP11-11N7.5	L2_3_Cux2_Frem3	20.195390689386517	-1.6812081590293246	0.41172770271769527	-4.083301045647783	4.440044348479156e-5	0.0017542602571142146	TRUE
PKI55	Id2_Lamp5_Crh	6.772401520268959	-1.9217495212131996	0.5695673537460328	-3.3740513893113646	7.407053849390559e-4	0.02637798748875691	TRUE			LEMD3	L2_3_Cux2_Frem3	59.32978781008947	-1.1554115164744834	0.28292834931222405	-4.083760143807417	4.431277021622032e-5	0.0017542602571142146	TRUE
METTL16	Id2_Lamp5_Crh	26.415511443698097	0.8880338132170732	0.26325328406838394	3.373305736183687	7.427143423395171e-4	0.026411853051515246	TRUE			CERS4	L2_3_Cux2_Frem3	172.94837015476435	1.2435781759850832	0.3045287147002333	4.083615488310241	4.434037712016828e-5	0.0017542602571142146	FALSE
VSIG10	Id2_Lamp5_Crh	25.77780808044552	1.0567673874245915	0.313357311045842	3.3724038028587553	7.451511161341714e-4	0.026460814314613734	TRUE			CELSR2	L2_3_Cux2_Frem3	60.87217495031046	-1.4855576970820086	0.3641251913374538	-4.079799289978991	4.5074602345928245e-5	0.0017706213114336668	TRUE
CHRM1	Id2_Lamp5_Crh	10.280489304192976	-1.791016530416194	0.5313389346540537	-3.370760946743525	7.496087473081027e-4	0.02658129654516971	TRUE			LRRTM4	L2_3_Cux2_Frem3	8729.802661424386	-0.734793936012405	0.18011844791950396	-4.0795040402568254	4.5131885503301454e-5	0.0017706213114336668	FALSE
PPP2R1A	Id2_Lamp5_Crh	53.396356142815975	-1.4091103286357582	0.4182321236322206	-3.3692063545909803	7.538496803253452e-4	0.02669376371580414	FALSE			GTF2IRD2B	L2_3_Cux2_Frem3	25.553880492168123	1.4731928816278104	0.3611388195386933	4.079298048073641	4.517189215516145e-5	0.0017706213114336668	TRUE
ANKAR	Id2_Lamp5_Crh	54.64728212037293	0.5251213911840046	0.1558861051196059	3.3686221795143156	7.554490632005601e-4	0.026712507668185243	FALSE			GPR173	L2_3_Cux2_Frem3	73.55597676305351	0.9247028816172893	0.2266586725215029	4.079715421123202	4.509086722669228e-5	0.0017706213114336668	TRUE
PACRG-AS3	Id2_Lamp5_Crh	3.0934693387754115	2.5770407070046812	0.7653110935498656	3.3673113178735967	7.590494789283677e-4	0.026801854585527255	TRUE			RP11-115C10.1	L2_3_Cux2_Frem3	70.47423398898253	2.0741277221132064	0.5084685860506096	4.079165909192985	4.519757313581757e-5	0.0017706213114336668	TRUE
TRERF1	Id2_Lamp5_Crh	104.07212182204728	0.6310053072784694	0.187434388420011	3.3665396867542023	7.611762860388734e-4	0.026838989837110784	FALSE			LZTR1	L2_3_Cux2_Frem3	34.503793641108196	1.2453836840812458	0.30519598611146076	4.080603090325109	4.4919001447739296e-5	0.0017706213114336668	TRUE
FAM204A	Id2_Lamp5_Crh	34.675126659920394	-0.7903782703087148	0.23485500249431582	-3.365388268993096	7.643601698173531e-4	0.026913240168293936	TRUE			RSPRY1	L2_3_Cux2_Frem3	37.95942244102771	-0.7417681181384534	0.18185831560138233	-4.078824307183978	4.5264027123865246e-5	0.0017707236337200654	TRUE
PAM16	Id2_Lamp5_Crh	4.197024033591919	2.860673642477851	0.8507044763743091	3.3627114020488094	7.718100534961099e-4	0.027099108544974528	TRUE			HIGD1B	L2_3_Cux2_Frem3	6.6113448457360136	2.2475658424114835	0.5511908220669902	4.077654693129706	4.5492261989747656e-5	0.0017771456035882269	TRUE
CTC-260E6.6	Id2_Lamp5_Crh	17.867870235017126	0.8846745485908771	0.26307941219252906	3.3627661747375615	7.716569445801076e-4	0.027099108544974528	TRUE			KCNJ3	L2_3_Cux2_Frem3	479.0569936015603	-0.7614146299865844	0.18676485030114517	-4.076862582862122	4.5647451333362385e-5	0.00177819903115469	FALSE
LRP12	Id2_Lamp5_Crh	34.78536740286226	-0.7637909843233438	0.22722934818525745	-3.36132189976021	7.757036465360703e-4	0.027197564370964124	TRUE			RASSF3	L2_3_Cux2_Frem3	8.800666253217566	1.771040291603204	0.43438476245802915	4.077123427584144	4.559629157345096e-5	0.00177819903115469	TRUE
MMGT1	Id2_Lamp5_Crh	5.989653888940511	-1.846324497173403	0.549440668149831	-3.3603710176581165	7.78378660653852e-4	0.027214908801908626	TRUE			PLB1	L2_3_Cux2_Frem3	20.760768234088278	1.2167322653993902	0.29850637432818966	4.076067950434006	4.580363918427101e-5	0.0017793863866126152	TRUE
METTL7A	Id2_Lamp5_Crh	6.462760881879902	1.8173232508374293	0.5407869404973595	3.360516156632859	7.779698037959595e-4	0.027214908801908626	TRUE			PROS1	L2_3_Cux2_Frem3	36.09199799243779	-1.1657455072998995	0.285998491683256	-4.076054738746544	4.580624026685201e-5	0.0017793863866126152	TRUE
RP11-6N13.1	Id2_Lamp5_Crh	4.324813381602869	2.1294070211649783	0.6339814286542695	3.358784539927292	7.828607973530784e-4	0.027295163331176327	TRUE			RUNX1	L2_3_Cux2_Frem3	60.14913870809283	1.5075005247400042	0.37004811469304116	4.073795987288009	4.625300242763564e-5	0.001794228357108954	TRUE
RP11-350N15.4	Id2_Lamp5_Crh	2.4754268888452637	3.1456139459311645	0.9364972145359621	3.3589143641925596	7.82493118144177e-4	0.027295163331176327	TRUE			FEM1C	L2_3_Cux2_Frem3	30.2427134344489	-1.9075677322876734	0.46829060919316134	-4.073469966810367	4.631782678213563e-5	0.0017942335804878684	TRUE
CCSER1	Id2_Lamp5_Crh	1029.059250786172	-0.4835587630091107	0.14408249041357146	-3.356124409156959	7.904300320400921e-4	0.02745599704136512	FALSE			EPS15	L2_3_Cux2_Frem3	84.94646870445835	-0.610612239766076	0.14992918371091085	-4.0726710080903334	4.647705237552893e-5	0.001796661847443227	FALSE
SCOC	Id2_Lamp5_Crh	48.34549887601146	-1.6999870206704695	0.5065491527218595	-3.3560159197500687	7.907401686857702e-4	0.02745599704136512	FALSE			PIK3R1	L2_3_Cux2_Frem3	468.08451450399315	-0.8220245645940436	0.20184737117072912	-4.072505675086292	4.6510066572838076e-5	0.001796661847443227	FALSE
MICU3	Id2_Lamp5_Crh	68.1033966881927	-0.6912870196447953	0.2059851368280719	-3.3560043714308705	7.90773188300814e-4	0.02745599704136512	FALSE			ZNF335	L2_3_Cux2_Frem3	62.53202263652468	1.1991438376717827	0.29456423138228294	4.070907835770271	4.683027598686265e-5	0.001806515347387514	TRUE
RP11-626H12.3	Id2_Lamp5_Crh	2.7907445078796123	2.5327012526529096	0.755130380124627	3.353991998355187	7.96546661884213e-4	0.027618042871218742	TRUE			MTPAP	L2_3_Cux2_Frem3	24.117446870068868	-1.0104396249416834	0.2482530721085503	-4.070199882561219	4.6972818158022556e-5	0.0018071686672683595	TRUE
RPP14	Id2_Lamp5_Crh	9.040881594589003	-1.162256285203933	0.3469218610221089	-3.350196155928795	8.075435143269638e-4	0.02796049416318769	TRUE			TASP1	L2_3_Cux2_Frem3	226.46381072643072	-0.4288550128532557	0.10536521159674764	-4.07017654455594	4.697752412389989e-5	0.0018071686672683595	FALSE
ATG16L2	Id2_Lamp5_Crh	14.387015668851772	1.1012477064564605	0.3287751559574711	3.349546601991159	8.094393800436395e-4	0.027987319506107222	TRUE			RPE	L2_3_Cux2_Frem3	67.67748326151097	-1.6447232339550675	0.4043433756188735	-4.067639865343937	4.749170351513033e-5	0.0018244181283873335	FALSE
LSM14B	Id2_Lamp5_Crh	6.546577762260951	-1.7717335670351184	0.529494995653855	-3.346081797897383	8.196221305928887e-4	0.028261114458730485	TRUE			RP11-10L7.1	L2_3_Cux2_Frem3	16.562470675180965	1.1022945530513777	0.27105126707935495	4.066738240809116	4.7675742798414804e-5	0.0018289549132183029	TRUE
PPP1R12C	Id2_Lamp5_Crh	8.198156985981086	-1.2195100650892712	0.3644301216308259	-3.3463481548450495	8.188351339834619e-4	0.028261114458730485	TRUE			CNTNAP2	L2_3_Cux2_Frem3	4547.365772695009	0.4718523601038252	0.11610636752040024	4.063966259395027	4.8245803069632986e-5	0.0018432650913379296	FALSE
ZNF814	Id2_Lamp5_Crh	45.58870055405571	1.136818353813	0.3397874581060206	3.3456748525965	8.208258744904208e-4	0.02826358224935016	FALSE			LUZP2	L2_3_Cux2_Frem3	104.93633132329433	1.4896552130103353	0.3665370525264837	4.064132678380999	4.821139732582073e-5	0.0018432650913379296	FALSE
MYO10	Id2_Lamp5_Crh	5.200204488996613	1.5244227465630742	0.4558153013402164	3.3443869525241294	8.246462999837436e-4	0.028356019604399693	TRUE			ORAOV1	L2_3_Cux2_Frem3	61.94797095404344	1.2682056460935527	0.31206193500786183	4.063954951960426	4.8248141632222995e-5	0.0018432650913379296	TRUE
PRPF19	Id2_Lamp5_Crh	24.623737866720678	-1.3221811891693402	0.39548624345060546	-3.343178709917568	8.282454209766896e-4	0.028440603424019367	TRUE			SFXN4	L2_3_Cux2_Frem3	53.295644447608126	0.8479292391691045	0.20887402694006088	4.059524544966181	4.917273906980025e-5	0.0018760042514992842	TRUE
RP4-613B23.1	Id2_Lamp5_Crh	47.28545892114756	1.1372003638875638	0.3402895640355379	3.341860827000857	8.321877515294712e-4	0.028442988349743636	TRUE			STON2	L2_3_Cux2_Frem3	5.384846966839466	1.7630898107784778	0.43453375246268455	4.05742891268241	4.961591227280678e-5	0.001890311734613419	TRUE
ADCY1	Id2_Lamp5_Crh	64.73299421157674	-0.7030857919181221	0.21044096668603288	-3.341011985404392	8.347361953756577e-4	0.028442988349743636	FALSE			ATG2B	L2_3_Cux2_Frem3	126.18823129591071	-0.8361652583108946	0.20613490207415086	-4.05639826102864	4.983525538796781e-5	0.0018960639827718452	FALSE
SMC2	Id2_Lamp5_Crh	8.140841012360791	-1.4550955662110214	0.43559273511214586	-3.3404954879157907	8.362903961188843e-4	0.028442988349743636	TRUE			SERPINF1	L2_3_Cux2_Frem3	30.13659100986551	1.408004800831447	0.34723847544858805	4.054864021080854	5.016347530244947e-5	0.0019059371931352583	TRUE
BRI3BP	Id2_Lamp5_Crh	22.20822645733047	-1.195270753871106	0.3577871672767891	-3.3407312033257694	8.35580768483806e-4	0.028442988349743636	TRUE			BTG2	L2_3_Cux2_Frem3	11.129224834458698	-1.9099778253577624	0.4711720967343141	-4.053673463678742	5.041958201458368e-5	0.001910433779721985	TRUE
UNC13C	Id2_Lamp5_Crh	590.9472759186855	-0.5122940666495949	0.15331014900557124	-3.3415535107918934	8.331095602855638e-4	0.028442988349743636	FALSE			KIAA1033	L2_3_Cux2_Frem3	49.781891447119335	-0.9935242247411812	0.24508237328111182	-4.053837946156982	5.0384125736454984e-5	0.001910433779721985	TRUE
NDRG4	Id2_Lamp5_Crh	61.0129900111482	-1.3442957117306291	0.4021638638975689	-3.3426566442404706	8.298050576044492e-4	0.028442988349743636	FALSE			SLC6A5	L2_3_Cux2_Frem3	8.818078095798409	5.644571252594583	1.3935305788085495	4.050554281643835	5.1096454455404224e-5	0.001933439646350739	TRUE
CERK	Id2_Lamp5_Crh	12.957247081418597	-1.0477931626348018	0.31366056830472894	-3.3405319906735778	8.36180467007154e-4	0.028442988349743636	TRUE			AP000462.2	L2_3_Cux2_Frem3	165.00784330735584	1.739175677918744	0.4294874620357529	4.049421302487208	5.134443990077768e-5	0.0019401762739618116	FALSE
FBXO47	Id2_Lamp5_Crh	1.6938810522587604	3.4701573752871164	1.0392560398001967	3.3390783814489793	8.405684298041456e-4	0.0285495922199057	TRUE			RP11-561I11.4	L2_3_Cux2_Frem3	5.1144937440022815	3.071928947465798	0.7588417816726306	4.0481810855152	5.1617204999157146e-5	0.0019451831492617153	TRUE
UST	Id2_Lamp5_Crh	4.75394545605532	1.8438438083879287	0.5528358665371295	3.3352463542885795	8.522386199713992e-4	0.02878928945732883	TRUE			TENM1	L2_3_Cux2_Frem3	69.3342633241043	1.2888306966596208	0.3183534904472738	4.048426467223167	5.1563128633742866e-5	0.0019451831492617153	TRUE
RP11-286O1.1	Id2_Lamp5_Crh	5.613411017628128	1.917697415601802	0.5749078691640067	3.335660404840852	8.50970453455137e-4	0.02878928945732883	TRUE			CHST12	L2_3_Cux2_Frem3	47.04540715824262	1.2716238421313604	0.31425267985311256	4.046501187279423	5.198886114748135e-5	0.001956530600795852	TRUE
CRTAC1	Id2_Lamp5_Crh	57.25829618136466	0.6919583575432712	0.20743804719131062	3.335735015404911	8.507421201494351e-4	0.02878928945732883	FALSE			TPP2	L2_3_Cux2_Frem3	83.46278349293956	-0.9460351317663716	0.23389456057163538	-4.0447077069867445	5.238844419540373e-5	0.001968896867484713	FALSE
RP11-540O11.4	Id2_Lamp5_Crh	8.759610259631637	1.6657367505926979	0.4994290860742044	3.335281818859075	8.521299294221201e-4	0.02878928945732883	TRUE			RP11-350N15.4	L2_3_Cux2_Frem3	5.4056874220793825	3.222080464549813	0.7970667242549185	4.042422505545877	5.290179905466533e-5	0.001985499727442757	TRUE
ZEB2	Id2_Lamp5_Crh	435.96351740516826	-0.46703953278129995	0.14006078838560052	-3.3345487924535755	8.543790978293833e-4	0.02882259432190909	FALSE			PEX5	L2_3_Cux2_Frem3	43.89611539061076	-1.1305823490923044	0.2798254292480951	-4.040313105675333	5.337988889405602e-5	0.0020007359437372134	TRUE
WDR82	Id2_Lamp5_Crh	25.658860040218183	-1.3740139503204025	0.4121012224649139	-3.3341661597167076	8.555553278633638e-4	0.028823324162997318	TRUE			JAG1	L2_3_Cux2_Frem3	35.89938220737941	-1.4159111439006689	0.35052708445084596	-4.0393772884024335	5.3593297808951314e-5	0.0020060238974751333	TRUE
CFAP61	Id2_Lamp5_Crh	12.133813661881236	1.1312088974629695	0.3393479634347356	3.3334777849065444	8.576752043952857e-4	0.028855800272943277	TRUE			PVRL2	L2_3_Cux2_Frem3	12.938170681065113	2.2148578145676963	0.5485054593655996	4.037986818088186	5.3911881791151876e-5	0.0020152290476541626	TRUE
SYNGR3	Id2_Lamp5_Crh	16.247898829128275	-1.5636694861123501	0.469206533737548	-3.3325825061655965	8.604395366915144e-4	0.0289098419838048	TRUE			IRAK2	L2_3_Cux2_Frem3	25.05105360952091	1.561246886194903	0.38686227244151233	4.035665913715945	5.444764699334487e-5	0.0020325167389063435	TRUE
ABCB9	Id2_Lamp5_Crh	37.57282278560948	0.9851988131707429	0.29586842801373575	3.329854488985911	8.689138002648403e-4	0.029155328104585314	TRUE			TMEM232	L2_3_Cux2_Frem3	530.5884166322071	-0.5702183903181274	0.1413413986794991	-4.034333858625065	5.4757417346034275e-5	0.0020413329670828048	FALSE
RASGEF1A	Id2_Lamp5_Crh	16.699336855434982	-0.9308900314927175	0.2796305170649786	-3.3290001437017827	8.715835940961833e-4	0.02920565482284177	TRUE			RP11-1082L8.3	L2_3_Cux2_Frem3	5.016342299610957	2.2256662555969746	0.5517999447273826	4.033465890788676	5.4960161521574486e-5	0.002046140993238107	TRUE
SH3KBP1	Id2_Lamp5_Crh	116.1196832317811	0.4842989500255989	0.1455112909700791	3.3282568438292763	8.739125606146011e-4	0.02924444123751059	FALSE			FAM169B	L2_3_Cux2_Frem3	25.655991914175242	1.947792468249924	0.48306897676879823	4.032120798314393	5.527576040178872e-5	0.002055132024804305	TRUE
FBLL1	Id2_Lamp5_Crh	7.407817727164015	-2.2916643366033695	0.6892987240746099	-3.324631624235125	8.853543075802108e-4	0.02958766390151591	TRUE			CTD-2297D10.2	L2_3_Cux2_Frem3	8.133978497161308	1.9191176560686585	0.4761634406000162	4.030375901287943	5.5687724025903214e-5	0.0020676769927475925	TRUE
RP11-62I21.1	Id2_Lamp5_Crh	2.820834330959942	2.178806045040153	0.6555630432175651	3.3235644803074442	8.887487391856099e-4	0.029661395086937922	TRUE			LAMA2	L2_3_Cux2_Frem3	152.95121956391762	-2.0280469044414264	0.5034965924207353	-4.027925779379925	5.627110039458275e-5	0.002086544439230143	FALSE
AF121898.3	Id2_Lamp5_Crh	7.039646780595415	2.8787577102627298	0.866405822201877	3.322643542429894	8.916878040281078e-4	0.02968012578634358	TRUE			FBLN7	L2_3_Cux2_Frem3	58.77649265785899	-1.1616227397006451	0.28860460537049537	-4.024962589247026	5.698437381208353e-5	0.002110171684982575	TRUE
ZNF44	Id2_Lamp5_Crh	30.67537165227302	0.9128901642957098	0.2747446858441608	3.3226854288039425	8.915539332680433e-4	0.02968012578634358	TRUE			PPP1R15B	L2_3_Cux2_Frem3	9.322640403688979	-2.129301306964152	0.5292488677107615	-4.023251511475753	5.740014111259017e-5	0.002122733751865068	TRUE
HIVEP2	Id2_Lamp5_Crh	93.91438203705889	-0.6259425387893819	0.18843934705566792	-3.3217188902934836	8.9464778424779e-4	0.029738997717658894	FALSE			NFKB1	L2_3_Cux2_Frem3	91.69200267882091	-0.5725230160188545	0.14234625632445302	-4.022044771686091	5.769508744787449e-5	0.002130800193680755	FALSE
SERPINI1	Id2_Lamp5_Crh	86.31472943191069	-1.0077205607950386	0.303477506654025	-3.3205774355589237	8.983143499304121e-4	0.029742068211754392	FALSE			ARHGAP22	L2_3_Cux2_Frem3	82.71769782960814	0.8981858388246114	0.22339105680518112	4.02068843609938	5.802831057882666e-5	0.0021374146377348426	TRUE
RBM12B	Id2_Lamp5_Crh	14.411831061762063	-1.1216646466920404	0.3377734501214797	-3.320760250068901	8.977261804192769e-4	0.029742068211754392	TRUE			A1BG-AS1	L2_3_Cux2_Frem3	33.17349257289835	1.1275144364858545	0.28041284987304027	4.020908588876536	5.7974100038261425e-5	0.0021374146377348426	TRUE
RCN3	Id2_Lamp5_Crh	2.0600644193579307	2.540609342917979	0.7649460001105659	3.3212924082886337	8.960160978135587e-4	0.029742068211754392	TRUE			ALPL	L2_3_Cux2_Frem3	4.706839674033734	2.5971552132095823	0.6462956303714451	4.018525100838018	5.856357132688274e-5	0.0021542695150164716	TRUE
CHTOP	Id2_Lamp5_Crh	15.146409292846997	-1.2235967176338096	0.3687580020009359	-3.318156381676849	9.061373722822185e-4	0.029956037872859245	TRUE			TIMM10B.1	L2_3_Cux2_Frem3	35.612472030033	-1.090507067717541	0.2714529582391496	-4.017296679289847	5.886959003824532e-5	0.0021569444508596726	TRUE
SLC38A1	Id2_Lamp5_Crh	85.60347737247189	-0.8133626547342911	0.2451485318724526	-3.3178361237646428	9.071769200401214e-4	0.029956037872859245	FALSE			DICER1	L2_3_Cux2_Frem3	129.4335894337276	-0.8697226373614718	0.216488723203343	-4.017403883640447	5.8842823591303185e-5	0.0021569444508596726	FALSE
CBX5	Id2_Lamp5_Crh	40.73783949352787	-1.153555934609158	0.3477441303997858	-3.31725494053046	9.090662470639726e-4	0.029978771191155898	FALSE			SF3A2	L2_3_Cux2_Frem3	18.6748200880901	1.7200655127162707	0.4281316255038238	4.017609095548837	5.8791619066631386e-5	0.0021569444508596726	TRUE
RP11-436D23.1	Id2_Lamp5_Crh	25.838925432713427	0.8342188649689416	0.2516085699053192	3.3155423334064484	9.146548650782718e-4	0.030076216670323112	TRUE			STK10	L2_3_Cux2_Frem3	30.502311354792614	1.0684795306792985	0.2660275742769947	4.016423987562922	5.908791035161258e-5	0.0021592388425722355	TRUE
N4BP2L1	Id2_Lamp5_Crh	28.390817298718353	0.689228797535619	0.20789692777323607	3.3152428220940164	9.156355019005595e-4	0.030076216670323112	TRUE			TPGS2	L2_3_Cux2_Frem3	111.49705776980656	0.592767426790399	0.14757650228862254	4.01667892650752	5.9024053412983234e-5	0.0021592388425722355	FALSE
SNAI3-AS1	Id2_Lamp5_Crh	8.805463794065018	1.3604987897699001	0.41032961892687486	3.3156241397537416	9.143871903171441e-4	0.030076216670323112	TRUE			CTD-2532K18.1	L2_3_Cux2_Frem3	12.603354598077852	1.7435566133086446	0.4342446401515266	4.015148264582478	5.940843660513635e-5	0.0021680952601053445	TRUE
BLVRB	Id2_Lamp5_Crh	11.728293797507066	1.2694780100028278	0.38300730721819265	3.3145007577613343	9.180693104284077e-4	0.030116533857470134	TRUE			ZNF426	L2_3_Cux2_Frem3	21.972842143460323	0.9433601983044156	0.23498714662635928	4.0145182910978665	5.956732448295203e-5	0.002171037203494294	TRUE
SPOCK2	Id2_Lamp5_Crh	115.55236771446552	-1.1164604329791123	0.33697687077847405	-3.3131663618333755	9.224609249712864e-4	0.03022088521126403	FALSE			UGGT2	L2_3_Cux2_Frem3	380.57438706376837	-0.6226664128583385	0.15512945054322672	-4.0138504370247405	5.9736205740371116e-5	0.0021743351737728784	FALSE
GABBR1	Id2_Lamp5_Crh	55.11396270599296	-0.8103875806108096	0.24462862618297754	-3.3127258786330884	9.23914861953279e-4	0.030228847462387493	FALSE			LINC01182	L2_3_Cux2_Frem3	24.423796762821148	1.1906313192318816	0.2966665059871791	4.013366171115173	5.985894624649643e-5	0.002175947225547608	TRUE
ZFP64	Id2_Lamp5_Crh	15.94702595131923	0.7877707314780442	0.2380444821326917	3.3093425414453503	9.351534977225167e-4	0.030556507744954067	TRUE			COQ7	L2_3_Cux2_Frem3	31.871562860588135	1.2341867388609689	0.30757341532840266	4.012657392847823	6.003902156490459e-5	0.0021796365211049656	TRUE
SPATA21	Id2_Lamp5_Crh	4.63414154676872	1.6155727605392223	0.4884970132277803	3.3072316038622334	9.422295509336029e-4	0.030667299230125768	TRUE			RP3-406P24.3	L2_3_Cux2_Frem3	12.808725674576118	1.8663849155204362	0.4652639154249722	4.011454259924025	6.0345869734391114e-5	0.00218791247444846	TRUE
CLCN3	Id2_Lamp5_Crh	66.2804496342507	-0.811484638936864	0.24532917904365323	-3.3077379629288637	9.405276820460914e-4	0.030667299230125768	FALSE			GBAS	L2_3_Cux2_Frem3	78.59292263040156	0.6260466780712749	0.1561238430589989	4.00993638002296	6.073510997494981e-5	0.0021991501439493576	TRUE
RP11-432I5.6	Id2_Lamp5_Crh	4.055049556462955	1.8749529286953295	0.5668709034101227	3.3075483631567324	9.411645916154705e-4	0.030667299230125768	TRUE			TDRD6	L2_3_Cux2_Frem3	18.511857647487908	-1.108072230652599	0.2764136272756937	-4.008746752371267	6.104183466109942e-5	0.0022071151198380565	TRUE
SSR3	Id2_Lamp5_Crh	16.278157071854192	-1.263992273049459	0.38230613470770197	-3.306230683470104	9.456020326294723e-4	0.030736991071044464	TRUE			LHX5-AS1	L2_3_Cux2_Frem3	2.541301511017091	5.367278667591462	1.3389854445299747	4.008466775735223	6.111423464218442e-5	0.0022071151198380565	TRUE
CPQ	Id2_Lamp5_Crh	28.54785662868484	0.860273783922799	0.260296075496673	3.304981768477699	9.498257831370175e-4	0.030834136346206117	TRUE			TRAIP	L2_3_Cux2_Frem3	9.608889656197217	1.4270023552265676	0.3560970512985293	4.007341116762741	6.140614349244976e-5	0.0022118971375410215	TRUE
PAPSS2	Id2_Lamp5_Crh	51.88127496964452	0.9118867767187399	0.2759433046755896	3.304616423981701	9.51064654659106e-4	0.03083425719338951	FALSE			FAM161B	L2_3_Cux2_Frem3	15.945747966784895	1.3641379252839063	0.340400397029265	4.0074510405657024	6.137757970639334e-5	0.0022118971375410215	TRUE
FBXL22	Id2_Lamp5_Crh	3.7932137744712136	1.9077853912682856	0.5774270529948798	3.303941824986164	9.533561326100725e-4	0.030868459785314977	TRUE			PTCHD4	L2_3_Cux2_Frem3	27.333931041650317	-1.5304917077674567	0.38197301578086473	-4.00680583323061	6.154541728999498e-5	0.0022140385135607015	TRUE
SCAMP1	Id2_Lamp5_Crh	51.125174704321495	-0.9744072978691467	0.29500182036292283	-3.3030552037624465	9.563755853866533e-4	0.030926114136777736	FALSE			MALRD1	L2_3_Cux2_Frem3	54.84960332978107	1.3816115691994784	0.34484935403138084	4.0064206386008	6.164582489453447e-5	0.002214777978335244	TRUE
SPRY4	Id2_Lamp5_Crh	6.311237880951525	-1.9341290781569576	0.5857248927034464	-3.302111797280589	9.595981495521867e-4	0.030955817444420886	TRUE			ZNF25	L2_3_Cux2_Frem3	79.2511300311384	-0.8613570472412804	0.21502580824407283	-4.005830994312859	6.179982627539394e-5	0.0022174385272630353	TRUE
RP11-242P2.1	Id2_Lamp5_Crh	77.29137510192268	1.4134781940484564	0.42805946744391105	3.3020603480371933	9.597741829026504e-4	0.030955817444420886	FALSE			KCNK2	L2_3_Cux2_Frem3	11.004947636381234	2.2538806404979668	0.562763710543335	4.005021287392356	6.201189648728972e-5	0.0022221730761905266	TRUE
RP4-565E6.1	Id2_Lamp5_Crh	36.4746774733374	0.9410672944796448	0.2854495941599355	3.2967897440848035	9.779668300570524e-4	0.03129389016983225	TRUE			PCP4	L2_3_Cux2_Frem3	34.47907875230238	-2.1463435909164548	0.536202362241134	-4.0028611249407895	6.25810401952718e-5	0.0022396744914271725	TRUE
RCSD1	Id2_Lamp5_Crh	3.583426764144841	2.4350358402090553	0.7385989497594287	3.2968308999114853	9.778235429597998e-4	0.03129389016983225	TRUE			PAMR1	L2_3_Cux2_Frem3	74.28067575475697	1.3930075585148847	0.34804162487875556	4.002416547159138	6.269878625279775e-5	0.0022409968241077294	TRUE
PDE5A	Id2_Lamp5_Crh	132.65943330757264	1.261324050298449	0.38251367375128903	3.2974613376006103	9.756310551848091e-4	0.03129389016983225	FALSE			ZBTB21	L2_3_Cux2_Frem3	23.37445368608947	-1.192109559600354	0.29800952352541793	-4.000239809445808	6.327832693800721e-5	0.002258800097751053	TRUE
TOLLIP	Id2_Lamp5_Crh	19.396659427909775	-1.4408074090933407	0.4369639567864408	-3.2973140844143183	9.761427531492948e-4	0.03129389016983225	TRUE			LTBP4	L2_3_Cux2_Frem3	32.89538147459763	1.4827857421499366	0.37086601628035987	3.9981709756577155	6.383383607348116e-5	0.002275700870609349	TRUE
KIF5A	Id2_Lamp5_Crh	44.346299865359654	-0.7501982951027099	0.22754417391344098	-3.2969347542516703	9.774620527043725e-4	0.03129389016983225	FALSE			RP3-522D1.1	L2_3_Cux2_Frem3	32.964175678514486	1.2746447380392782	0.318930595296031	3.996621073171592	6.425302647406695e-5	0.0022847717208778475	TRUE
ARL17B	Id2_Lamp5_Crh	28.283997853592986	1.685114839379038	0.5111854618929339	3.2964842801651892	9.790309334497271e-4	0.03129389016983225	FALSE			IL1RAP	L2_3_Cux2_Frem3	27.023638318842014	-1.294339422884417	0.32383568629491727	-3.9969017550019537	6.417691988644496e-5	0.0022847717208778475	TRUE
RP11-676J15.1	Id2_Lamp5_Crh	35.285284356959274	-0.7483140986378364	0.22694333141303014	-3.2973610371301323	9.759795676671384e-4	0.03129389016983225	TRUE			IQCG	L2_3_Cux2_Frem3	50.011915381216625	1.223139293445109	0.30614905355847394	3.995241139007773	6.462843824569481e-5	0.002295178441975149	TRUE
SRRM3	Id2_Lamp5_Crh	97.34350410188833	0.7244768002703827	0.21981063203007908	3.295913366789486	9.810226222679973e-4	0.03131745363465254	FALSE			CDH4	L2_3_Cux2_Frem3	183.5808096232296	1.069468196291384	0.26775877064943	3.9941481419916305	6.49272610570779e-5	0.0023028420878249524	FALSE
CLIP3	Id2_Lamp5_Crh	41.71722541201848	-1.3743952431046649	0.4172407027594141	-3.294010469292967	9.876881965617693e-4	0.03148997208041891	FALSE			FAM234B	L2_3_Cux2_Frem3	49.74032901559058	-0.9397670536552927	0.23538215852311176	-3.9925160834270224	6.537589726143517e-5	0.0023157929584203905	TRUE
PAPOLA	Id2_Lamp5_Crh	46.31211368238869	-0.8275156504312571	0.25133705366532016	-3.292453851763437	9.931719571573102e-4	0.03162441930927945	FALSE			TNRC6A	L2_3_Cux2_Frem3	385.2701971620402	-0.49472325289309743	0.12392233680540313	-3.992204033966595	6.546200990689196e-5	0.002315885595379535	FALSE
RP11-398K22.12	Id2_Lamp5_Crh	49.588566764892064	0.7359444873306319	0.2236368479051998	3.2908015571861418	9.99023606423779e-4	0.031770223325813016	TRUE			GPR82	L2_3_Cux2_Frem3	12.65312928067554	1.936233606953021	0.485084462217138	3.9915391189881197	6.564585693456424e-5	0.0023194311948242976	TRUE
TBC1D10B	Id2_Lamp5_Crh	6.899105298014796	-1.5764955457584662	0.4793241959102085	-3.2889963811753624	0.0010054531641071314	0.03193401118164177	TRUE			CAST	L2_3_Cux2_Frem3	78.86501680977692	-0.5514978012520962	0.13818824612371386	-3.99091685958851	6.581835237139152e-5	0.002322567202764523	TRUE
C15orf61	Id2_Lamp5_Crh	9.43157808474388	-1.6862734538534152	0.512839550627377	-3.288111168084696	0.001008620036265421	0.03199388892672169	TRUE			RANBP9	L2_3_Cux2_Frem3	230.18079133091678	-0.467922622282378	0.11728706704236942	-3.989550033793096	6.619875490889407e-5	0.0023326879855998395	FALSE
BTBD11	Id2_Lamp5_Crh	29.48425804543579	0.9005490232580963	0.2739359563637862	3.2874436609634756	0.0010110141634316631	0.032029133979578725	TRUE			ATP2C2	L2_3_Cux2_Frem3	20.523075556497293	1.2033233641538839	0.3016617724467409	3.9889819462170446	6.6357471179632e-5	0.0023326879855998395	TRUE
HHIP	Id2_Lamp5_Crh	30.60865503405355	1.191471726135045	0.36248068964889574	3.286993652790504	0.0010126311612409498	0.03203970127911162	TRUE			RP4-536B24.3	L2_3_Cux2_Frem3	5.516834515067518	1.9693752479027595	0.4936981899693373	3.9890266723989285	6.634496221832063e-5	0.0023326879855998395	TRUE
RP11-365N19.2	Id2_Lamp5_Crh	4.441063636165498	1.9198949627390962	0.5844507088276425	3.2849561712231288	0.0010199823686956944	0.03223144285078394	TRUE			DDAH1	L2_3_Cux2_Frem3	231.11072971658925	-0.6353986689041734	0.1593374906649222	-3.9877537060024446	6.670185734766928e-5	0.002341826222018931	FALSE
GS1-433O24.1	Id2_Lamp5_Crh	2.4643669164930255	2.6888310578076666	0.8187632513419167	3.284015316272184	0.0010233936047064141	0.03229835391642342	TRUE			CYP4F35P	L2_3_Cux2_Frem3	14.241360630846193	-1.8777970979004859	0.4709737136871519	-3.987052872228508	6.689912125593586e-5	0.0023457825880589594	TRUE
USP4	Id2_Lamp5_Crh	29.857838066125655	0.738897198989425	0.22504255429098696	3.2833665673471164	0.001025751905827341	0.03229897965983884	TRUE			C1QTNF3-AMACR	L2_3_Cux2_Frem3	50.5115376215296	-0.8959782977863037	0.22476909335749817	-3.986216629709132	6.713522108201177e-5	0.002351089004962978	TRUE
RP11-67L2.2	Id2_Lamp5_Crh	5.630444109216954	-1.5374412272095501	0.46836253062006433	-3.282588009707212	0.0010285887209410304	0.03229897965983884	TRUE			HIPK2	L2_3_Cux2_Frem3	56.185900071675746	0.9452232610514663	0.23743152204090445	3.981035259878527	6.861576893839057e-5	0.002399907903247416	TRUE
LINC01618	Id2_Lamp5_Crh	3.2299065916218788	2.088128594201944	0.6361157354581701	3.282623707929413	0.0010284584893670667	0.03229897965983884	TRUE			ARHGEF2	L2_3_Cux2_Frem3	143.73494079883372	0.8415112565841739	0.21143027967218	3.9800886509204196	6.888957329409871e-5	0.002406449880207962	FALSE
RDH13	Id2_Lamp5_Crh	7.29172779195549	1.2089309410801492	0.3682138800860704	3.283230226947339	0.0010262481630814264	0.03229897965983884	TRUE			CDHR2	L2_3_Cux2_Frem3	19.538429565975026	1.1299492071652641	0.28403077611828664	3.978263280506929	6.94204785154332e-5	0.0024189025026432856	TRUE
KLF13	Id2_Lamp5_Crh	18.90165829411217	-0.9189792854758262	0.2800817052264296	-3.28111143401132	0.0010339888437920842	0.0324277606739015	TRUE			CD109	L2_3_Cux2_Frem3	12.568733959328599	1.387927498413233	0.34886873495853504	3.978365956405339	6.939051298483609e-5	0.0024189025026432856	TRUE
ZNF92	Id2_Lamp5_Crh	9.827236321821252	-1.299105452004325	0.3960477582992155	-3.280173728499799	0.0010374318227685348	0.03246822677245058	TRUE			WNT7A	L2_3_Cux2_Frem3	7.613262228349086	-2.0211296015174445	0.5080966460933444	-3.97784479991654	6.95427370050848e-5	0.0024201221500288984	TRUE
MRPS16	Id2_Lamp5_Crh	26.107461260258596	0.9897284112636687	0.3017417030205955	3.280051783879918	0.0010378803462752588	0.03246822677245058	TRUE			LRP12	L2_3_Cux2_Frem3	114.44690691697595	-0.8403299023695752	0.21173089469291445	-3.968858222548741	7.221783129787806e-5	0.002510067379546298	FALSE
GAD1	Id2_Lamp5_Crh	247.70125060641	-0.7140625230542507	0.2177498437985052	-3.2792791516994537	0.001040726331196004	0.032507940760935175	FALSE			IFT27	L2_3_Cux2_Frem3	29.83781482156315	1.0041501132737733	0.2530593009604118	3.9680427056536485	7.246535019505823e-5	0.002515518088873761	TRUE
C16orf72	Id2_Lamp5_Crh	24.990893992319176	-1.4077150938314567	0.4293122434523288	-3.279000576622899	0.0010417542304417618	0.032507940760935175	TRUE			APOBEC2	L2_3_Cux2_Frem3	3.6632260491419193	2.0010067365518838	0.5045804406933936	3.96568430952675	7.318567437257709e-5	0.0025373473304972478	TRUE
UGGT2	Id2_Lamp5_Crh	60.85729763523542	-0.4915237233249329	0.1499278181148169	-3.278402430618425	0.001043964472187076	0.0325362410532811	FALSE			DPP4	L2_3_Cux2_Frem3	10.519864069586637	-1.9507107683640996	0.49207023584663057	-3.9642933594790746	7.361368120728316e-5	0.002549000077359807	TRUE
CDK18	Id2_Lamp5_Crh	8.039731878924039	1.1162743107753776	0.34056258300104303	3.2777362120604976	0.00104643136002513	0.03257245944098173	TRUE			MPP6	L2_3_Cux2_Frem3	257.3755847526978	-0.7252765758218503	0.1829982738436445	-3.963297361162727	7.392161144991049e-5	0.002556471091240296	FALSE
UBE2E3	Id2_Lamp5_Crh	52.53556541669298	-0.6958445924794254	0.212742027552736	-3.2708374573845527	0.0010722952291102549	0.03330365350651228	FALSE			EXTL2	L2_3_Cux2_Frem3	46.740346874988184	-1.0117473997431377	0.2553136830927417	-3.9627621500239933	7.408758409744254e-5	0.0025590202148526356	TRUE
SELT	Id2_Lamp5_Crh	33.640672311311924	-1.0297891743079994	0.31484708865103067	-3.270759716153495	0.0010725900264074615	0.03330365350651228	TRUE			SIMC1	L2_3_Cux2_Frem3	207.27708766731647	0.7167298081004989	0.18088354865247586	3.9623825021120216	7.420552911591583e-5	0.0025599061636306488	FALSE
FAM168B	Id2_Lamp5_Crh	37.951837803042814	-0.7920845377628	0.24242835556529108	-3.2672932830643027	0.0010858113081646424	0.03363051302360066	TRUE			ADAMTS19	L2_3_Cux2_Frem3	168.40274159061346	1.2739858872706826	0.32165495903608887	3.9607220454130934	7.47234722046116e-5	0.002571377450455468	FALSE
RP11-145G20.1	Id2_Lamp5_Crh	3.8607005138825587	2.065067641571082	0.6320370867293835	3.2673203597232465	0.0010857074538540587	0.03363051302360066	TRUE			CA4	L2_3_Cux2_Frem3	76.22232663855944	1.8854709068703392	0.47603155794115815	3.9608107391556606	7.469571992278423e-5	0.002571377450455468	TRUE
STRN4	Id2_Lamp5_Crh	8.533688328305235	-1.375013924526811	0.4209234334131199	-3.266660431274418	0.0010882412715066932	0.03366400880036319	TRUE			MUSK	L2_3_Cux2_Frem3	27.592877363435	2.7060687168100266	0.6834603028652713	3.9593648752756705	7.514934895190483e-5	0.0025828281815737696	TRUE
B3GNT9	Id2_Lamp5_Crh	1.4273572817610185	-3.260725858635267	0.9983518951620879	-3.266108748264429	0.0010903636730476706	0.033687919225200556	TRUE			EDEM1	L2_3_Cux2_Frem3	22.06285497829209	-1.2522754993204075	0.31638050282520586	-3.9581310736213906	7.553850388577406e-5	0.0025929900294255313	TRUE
SNHG24	Id2_Lamp5_Crh	18.80957218309007	-0.9746115089335969	0.29844566976472875	-3.2656245597461826	0.0010922295675654245	0.033703855283934804	TRUE			AP000487.6	L2_3_Cux2_Frem3	191.67824295758422	1.5798898920143234	0.39927809586910884	3.956865924676825	7.593952450910784e-5	0.0026035335621565083	FALSE
SLK	Id2_Lamp5_Crh	17.298934580780397	-0.8993347509156931	0.27545413374465005	-3.2649165169159864	0.0010949634359350327	0.033746502734175496	TRUE			PRMT9	L2_3_Cux2_Frem3	124.37245750182514	1.3057390774593893	0.3300693294957164	3.955953979287661	7.622983606820535e-5	0.002610260164429313	FALSE
PIK3C3	Id2_Lamp5_Crh	47.82916228713929	-0.5623018488918176	0.172264324688137	-3.264180496511943	0.0010978120376006243	0.03379257670365226	FALSE			LINC00964	L2_3_Cux2_Frem3	9.051305361121779	2.041889365115894	0.5162424762186791	3.955291281089691	7.644145955245514e-5	0.002611059510033123	TRUE
SPRY1	Id2_Lamp5_Crh	1.03439371818457	3.2828521512706055	1.0062112315549454	3.2625874650568747	0.0011040009924053117	0.033941232480795815	TRUE			ZNF770	L2_3_Cux2_Frem3	44.65220712603015	-1.5145978610135389	0.38290530109587667	-3.9555416356962234	7.636144707234392e-5	0.002611059510033123	TRUE
ENO2	Id2_Lamp5_Crh	78.88880050859075	-1.4001248847609813	0.42950726765190483	-3.2598397983237755	0.0011147515956894578	0.034229592662720326	FALSE			IFITM3	L2_3_Cux2_Frem3	1.6862848542704603	3.5207406373524446	0.8908013478411186	3.952329715132398	7.739400135519543e-5	0.0026387657055865197	TRUE
RP1-37C10.3	Id2_Lamp5_Crh	15.954687273289109	1.5262693804865475	0.4683100819079909	3.2590999840708412	0.0011176627102727577	0.03427682051504806	TRUE			PRKD1	L2_3_Cux2_Frem3	162.67770449332565	-1.476057536701496	0.3734794500145732	-3.952178725345933	7.744286430442123e-5	0.0026387657055865197	FALSE
OGG1	Id2_Lamp5_Crh	13.357176112774805	1.2811119758322569	0.3932155205560282	3.258040206603988	0.0011218451042000678	0.03434158888562385	TRUE			USP6	L2_3_Cux2_Frem3	27.706306043170628	1.690112652492877	0.42770256348799934	3.9516074879459984	7.762799081768977e-5	0.0026418281635821393	TRUE
RP11-557C18.3	Id2_Lamp5_Crh	7.9122148900596825	1.1557607021531253	0.3547598263338635	3.2578680458182494	0.0011225258985206321	0.03434158888562385	TRUE			GUF1	L2_3_Cux2_Frem3	29.890011114901224	-1.0758743516133793	0.2723051242555476	-3.950988269334637	7.782913964648886e-5	0.0026454277171997736	TRUE
ANKRD9	Id2_Lamp5_Crh	3.8963482100004523	-2.44691815331051	0.7521344800909046	-3.253298735905274	0.0011407350238304699	0.03485594753354204	TRUE			ENPP4	L2_3_Cux2_Frem3	32.19810918345154	-1.7186621361657146	0.43533335938813	-3.947921975428967	7.883248663409868e-5	0.002676251957507174	TRUE
RP4-605O3.4	Id2_Lamp5_Crh	78.0723102026568	1.2553217825598377	0.3859342109600883	3.252683350970557	0.0011432081460683976	0.03488881192964728	FALSE			GRM4	L2_3_Cux2_Frem3	6.617930046003126	2.1906365447641423	0.5549341500943853	3.947561245584815	7.895132465747108e-5	0.0026770097074567457	TRUE
ISCA1	Id2_Lamp5_Crh	19.754977719702527	-1.1172404880126496	0.34359889122648596	-3.2515835078065245	0.001147640567703624	0.03495157406522443	TRUE			LINC00152	L2_3_Cux2_Frem3	74.7094302386605	1.1529693383318251	0.29224563885496996	3.945206309490896	7.973130108951408e-5	0.002699376725703005	TRUE
SEPT1	Id2_Lamp5_Crh	14.447432537003166	1.4584715701670732	0.4485564332997011	3.2514784359197932	0.0011480648427128677	0.03495157406522443	TRUE			GP6	L2_3_Cux2_Frem3	27.478595443423544	1.1349531613335746	0.2876953212098003	3.9449830346942485	7.98056286081794e-5	0.002699376725703005	TRUE
SNRK	Id2_Lamp5_Crh	39.28875360853524	-0.7260254133358879	0.22349519387813732	-3.248505709396863	0.0011601288059513886	0.03527582888157182	TRUE			CCDC60	L2_3_Cux2_Frem3	42.634123280207525	1.8257972562190927	0.46285507224657546	3.944641348224096	7.991950185352687e-5	0.002699935814140586	TRUE
MRPS30	Id2_Lamp5_Crh	7.522744458043687	-1.590912861350302	0.4898755961212549	-3.247585456280856	0.001163887071980366	0.035347052147102015	TRUE			RP11-260M2.1	L2_3_Cux2_Frem3	16.901212521054333	-1.1534794654146794	0.2927488730763711	-3.9401670561299293	8.142488697189656e-5	0.002747446064540782	TRUE
MARCH6	Id2_Lamp5_Crh	105.62108158082286	-0.6785004459022808	0.2090821303337922	-3.2451383808796996	0.001173935608971113	0.035565689978586	FALSE			SENP7	L2_3_Cux2_Frem3	93.39532159607022	-0.8748463382817225	0.222103930545736	-3.9389052509431965	8.185424494176572e-5	0.002758577567077538	FALSE
KITLG	Id2_Lamp5_Crh	52.08389514113072	-1.0504557807077948	0.323668928920474	-3.2454637651236937	0.0011725948632930136	0.035565689978586	FALSE			SH3YL1	L2_3_Cux2_Frem3	104.09415610829825	-0.7195541518650075	0.1827690452412419	-3.93695853099877	8.252086055223166e-5	0.0027776681896561862	FALSE
ALDH7A1	Id2_Lamp5_Crh	18.06776234360763	0.8272393780425188	0.2550909261708639	3.24291965402337	0.0011831157015551983	0.03575702224409682	TRUE			CDK18	L2_3_Cux2_Frem3	9.286583252853411	1.7718108946776496	0.45012014660735034	3.936306579548058	8.274525296065434e-5	0.002781845255899041	TRUE
GALT	Id2_Lamp5_Crh	8.585244375731902	1.664842454284678	0.5133428115630281	3.2431397046655035	0.0011822022768879382	0.03575702224409682	TRUE			AGBL1	L2_3_Cux2_Frem3	329.27641709465155	1.6720161803931413	0.42480870252970815	3.9359273254912006	8.287605198717116e-5	0.0027828694647895635	FALSE
TP53INP2	Id2_Lamp5_Crh	3.0177785075993198	-2.3259544391674196	0.7176639974317021	-3.2410075571455343	0.0011910802627233667	0.035954205173671254	TRUE			SCRN3	L2_3_Cux2_Frem3	54.235022257161525	0.8598150921682948	0.21861364120515447	3.933034953484056	8.388003488236324e-5	0.002813176115474277	TRUE
FUCA2	Id2_Lamp5_Crh	13.335988275965846	1.4630696086770056	0.4515576790134572	3.240050333931767	0.00119508601618925	0.035988090842157344	TRUE			MAFK	L2_3_Cux2_Frem3	14.657332346848113	-1.5193602010138687	0.3864071597443072	-3.932018759743628	8.423549039781735e-5	0.0028208117203590653	TRUE
CELF5	Id2_Lamp5_Crh	111.4157848534919	0.7870411080262745	0.24290900831964132	3.240065543352001	0.0011950222711610682	0.035988090842157344	FALSE			CTC-550B14.7	L2_3_Cux2_Frem3	63.75610963152518	1.2978330172916963	0.3300859641376077	3.931803100693642	8.431110889016675e-5	0.0028208117203590653	TRUE
HCN1	Id2_Lamp5_Crh	251.16161093900615	-0.4951577740767904	0.15292898978441605	-3.237828058465659	0.0012044337503351696	0.03615119122304564	FALSE			PGBD5	L2_3_Cux2_Frem3	380.2396001790746	0.7745226736012448	0.19716025096221199	3.928391599327447	8.551588147027897e-5	0.002857672877662238	FALSE
TMEM167A	Id2_Lamp5_Crh	16.44861708271346	-1.3895570991904707	0.4292152997177323	-3.23743608418501	0.0012060895336857668	0.03615119122304564	TRUE			PCAT29	L2_3_Cux2_Frem3	5.537288169349748	1.7881564630458862	0.4552239366528666	3.928080926925102	8.562639996756847e-5	0.0028579227791822857	TRUE
ARID5B	Id2_Lamp5_Crh	172.14428497343644	-0.3773945723911274	0.116562504016757	-3.2377013137678756	0.0012049689172351703	0.03615119122304564	FALSE			RP11-584P21.2	L2_3_Cux2_Frem3	88.50744135328534	-0.7412558217173675	0.18876068467022086	-3.9269608658836836	8.602597155775274e-5	0.002867808109526238	FALSE
EEF1A2	Id2_Lamp5_Crh	13.797441188459457	-2.3297006175255595	0.7196236444649552	-3.2373875364499827	0.0012062947560005214	0.03615119122304564	TRUE			ZNF304	L2_3_Cux2_Frem3	13.247138508715954	-1.4973218498954584	0.38140965897524626	-3.925757554012641	8.645720492552826e-5	0.0028787239325503626	TRUE
URGCP	Id2_Lamp5_Crh	32.486005222136015	1.3446825679878862	0.4154266807004046	3.236870982192975	0.0012084803467599587	0.03617326543946716	TRUE			MCUR1	L2_3_Cux2_Frem3	43.34864968378991	0.7822634877875195	0.1993321237622208	3.924422581884823	8.69380113128541e-5	0.002887799618890205	TRUE
SLC22A23	Id2_Lamp5_Crh	30.539611669598262	0.8073149566953169	0.24965123072242776	3.2337711869440855	0.00122167289993689	0.03639360653224883	TRUE			TRIM56	L2_3_Cux2_Frem3	5.719575934206627	2.1409547530035744	0.5455081480181987	3.92469802840076	8.68385995293721e-5	0.002887799618890205	TRUE
ARAF	Id2_Lamp5_Crh	10.831641891559107	1.6668958474276645	0.515448351921761	3.2338755982300236	0.0012212263751842283	0.03639360653224883	TRUE			STARD13	L2_3_Cux2_Frem3	97.91131885840578	-1.381779841329204	0.3521279511644489	-3.9240845174596566	8.706016958518941e-5	0.0028883981622186763	FALSE
C11orf80	Id2_Lamp5_Crh	32.03849221727482	0.7608278607015184	0.23523970065407016	3.23426640395342	0.0012195563951799097	0.03639360653224883	TRUE			RP11-15F12.3	L2_3_Cux2_Frem3	11.415412082381726	2.090928268814022	0.5330382422394107	3.9226608958291123	8.757637139427982e-5	0.0029020528518419893	TRUE
MIF4GD	Id2_Lamp5_Crh	4.285925402132816	1.9823975213608502	0.6129575079370055	3.234151626648456	0.0012200466394251524	0.03639360653224883	TRUE			SLCO2A1	L2_3_Cux2_Frem3	20.19837196976615	-1.4339480745758275	0.3656553284973324	-3.9215839694410164	8.79687820014625e-5	0.00290906131117871	TRUE
BCAP29	Id2_Lamp5_Crh	44.10831714137422	-1.1383908756138925	0.3521868833300154	-3.232348873558609	0.0012277705949569325	0.036531662851614854	FALSE			RP11-398K22.12	L2_3_Cux2_Frem3	122.22361809165426	0.7531125665387811	0.19204682231929587	3.9215049613612494	8.799763628781865e-5	0.00290906131117871	FALSE
NR2F2-AS1	Id2_Lamp5_Crh	4.7163010688235305	1.5976819019591662	0.49446560848141863	3.231128463849888	0.0012330250890608106	0.03664433133727866	TRUE			ATXN7L1	L2_3_Cux2_Frem3	231.57352475992164	0.7937696824838104	0.2024642342428184	3.9205427341395542	8.834976652301726e-5	0.0029137563903476895	FALSE
LEMD3	Id2_Lamp5_Crh	24.353380532396365	-0.86745943775249	0.2685385397743963	-3.230297738571369	0.0012366136615795094	0.036678998913012066	TRUE			FAHD1	L2_3_Cux2_Frem3	27.93980493915571	1.221871011155793	0.3116368832813568	3.920816426766291	8.824947256426494e-5	0.0029137563903476895	TRUE
OGFRP1	Id2_Lamp5_Crh	5.811779406416591	1.5771623459001751	0.48825859463258275	3.2301783588407664	0.001237130150807409	0.036678998913012066	TRUE			ARID3A	L2_3_Cux2_Frem3	47.11821380748111	1.2622221699408327	0.32199069162959537	3.9200579481124884	8.852767945723275e-5	0.0029161564339973962	TRUE
TAF13	Id2_Lamp5_Crh	10.909266790985487	-1.2845767797729948	0.3979773057696949	-3.2277638979654917	0.0012476190236301267	0.036946098820762135	TRUE			CNOT2	L2_3_Cux2_Frem3	158.0158126129142	-0.6220216388044546	0.1587004362361213	-3.9194702519845896	8.874381351610104e-5	0.0029198083175356803	FALSE
IKBKE	Id2_Lamp5_Crh	2.5776940716428345	2.5313112172656025	0.785291414830376	3.223403655587358	0.0012667690419577203	0.0372920075040478	TRUE			MVB12B	L2_3_Cux2_Frem3	152.4857851519988	0.7203887389499642	0.18381779353104177	3.919037026349195	8.89034578112067e-5	0.002921595149113304	FALSE
CAMK1G	Id2_Lamp5_Crh	9.19975789954224	-1.2984415510135947	0.4026871275625678	-3.2244426556988675	0.0012621813231371015	0.0372920075040478	TRUE			RP11-544A12.8	L2_3_Cux2_Frem3	50.73457395801407	1.4937874974818526	0.3812899372248799	3.9177207464587136	8.939017497693679e-5	0.0029306452637828826	TRUE
GPR75-ASB3	Id2_Lamp5_Crh	65.98681702027004	0.6884688114194084	0.21355258159284052	3.2238842831319334	0.0012646449144112376	0.0372920075040478	FALSE			CNIH1	L2_3_Cux2_Frem3	40.450185139845395	-0.99824078620554	0.2547900924556915	-3.9178948309347468	8.932566011043043e-5	0.0029306452637828826	TRUE
IPO5	Id2_Lamp5_Crh	28.66179794780998	-0.908504577406718	0.2817680878762472	-3.2242990476825537	0.001262814511353838	0.0372920075040478	TRUE			ARIH2OS	L2_3_Cux2_Frem3	5.3950604119203165	1.9704584460009398	0.5031864080966042	3.9159611911111907	9.00447332407394e-5	0.0029311044548764272	TRUE
SPESP1	Id2_Lamp5_Crh	18.19316053797274	0.8660878331351792	0.26866143687685506	3.2237147362989926	0.0012653938488794824	0.0372920075040478	TRUE			ZDHHC19	L2_3_Cux2_Frem3	8.14355011972571	2.0829900858210206	0.5319975498971867	3.9154129304234147	9.024961077532696e-5	0.0029311044548764272	TRUE
GABRR1	Id2_Lamp5_Crh	3.0062029840069453	2.1939324163673564	0.6807218045346032	3.222950112296325	0.0012687764911148698	0.037307109922487175	TRUE			MYO10	L2_3_Cux2_Frem3	22.490990356544636	1.1169670397596134	0.28521749511886924	3.9161939883600003	8.995787303356533e-5	0.0029311044548764272	TRUE
NFE2L3	Id2_Lamp5_Crh	15.532691244948897	1.5801004314238125	0.49064913245902647	3.2204284628094495	0.0012799913403445866	0.037460379625278144	TRUE			BCLAF1	L2_3_Cux2_Frem3	140.4343521379955	-1.0131802057012251	0.258642201463593	-3.917304291286905	8.954468990096968e-5	0.0029311044548764272	FALSE
EPHB6	Id2_Lamp5_Crh	13.667616245300623	-1.4654148593665854	0.4549943348261781	-3.2207320997225586	0.0012786361083788164	0.037460379625278144	TRUE			NXNL2	L2_3_Cux2_Frem3	10.470497252065162	1.8084005856132976	0.46173776755145424	3.9165100035092464	8.98400895962777e-5	0.0029311044548764272	TRUE
RP11-754B17.1	Id2_Lamp5_Crh	11.949239069838292	1.3724527349853788	0.42610510828069076	3.220925326436816	0.001277774363445205	0.037460379625278144	TRUE			RP3-461F17.3	L2_3_Cux2_Frem3	34.305648043892084	1.3795112653911068	0.35229018001177365	3.9158379757988233	9.0090738811545e-5	0.0029311044548764272	TRUE
PRKCA	Id2_Lamp5_Crh	323.8624826299281	0.4382781091216494	0.13607096836277305	3.2209523779765767	0.0012776537628393166	0.037460379625278144	FALSE			PMEPA1	L2_3_Cux2_Frem3	40.75203801431304	-1.4559630495362528	0.37182510619479403	-3.9157201202371037	9.013476395794069e-5	0.0029311044548764272	TRUE
NFAT5	Id2_Lamp5_Crh	147.78375252788737	0.30763552557437407	0.09556485344995813	3.2191283141083376	0.0012858093417060534	0.03758658595591325	FALSE			DPY19L3	L2_3_Cux2_Frem3	51.661852192611796	0.7509627154928462	0.19178608567465738	3.915626688198676	9.016968009623261e-5	0.0029311044548764272	TRUE
ATP6V1G1	Id2_Lamp5_Crh	49.81590979912034	-1.4671680454960794	0.45586154751616437	-3.218450982519106	0.001288849976694298	0.03763140446572685	FALSE			MAST1	L2_3_Cux2_Frem3	158.8730610072087	0.9270231669850424	0.236811683828841	3.914600631170975	9.055396556224458e-5	0.002937549460625048	FALSE
THUMPD3-AS1	Id2_Lamp5_Crh	57.4040545777782	1.009077286796278	0.313575942710507	3.2179678009542245	0.0012910230998771492	0.0376508185342677	FALSE			CTDSP2	L2_3_Cux2_Frem3	31.55377998450978	-0.8398978760420229	0.2146285419490941	-3.9132627394972994	9.105736534520768e-5	0.002950428837867617	TRUE
ALG10B	Id2_Lamp5_Crh	3.316794229739436	-2.1848970755492765	0.6792405392846587	-3.2166764926167364	0.0012968474044020295	0.037776544461484554	TRUE			NOD1	L2_3_Cux2_Frem3	23.68417812412342	1.0683756712291024	0.27315021885912966	3.9113117891371347	9.179617644544955e-5	0.002970897024376883	TRUE
VRK1	Id2_Lamp5_Crh	44.84070114633235	-0.6762678149397038	0.21034803250062195	-3.2149947251715045	0.0013044691923928375	0.03795427612924801	TRUE			RP4-533D7.5	L2_3_Cux2_Frem3	6.189568639391496	3.9331034215462712	1.0059824035042564	3.909713935199693	9.240548618560879e-5	0.0029776349338256837	TRUE
EVC	Id2_Lamp5_Crh	3.6326428313630834	1.8895575377815736	0.5880305877162357	3.2133660684559695	0.0013118896647870582	0.03812574341297337	TRUE			MKNK1	L2_3_Cux2_Frem3	155.92473534096405	0.6496295470461639	0.16617288394718924	3.9093595273499626	9.254114915480745e-5	0.0029776349338256837	FALSE
SCN9A	Id2_Lamp5_Crh	3.8079269783548266	2.339421238892821	0.7293542681659257	3.2075238892831295	0.0013388294057082954	0.03869120290847588	TRUE			RNASEH1-AS1	L2_3_Cux2_Frem3	8.211504409516055	1.6519440784793735	0.4224671544021558	3.910230798455994	9.22079739616987e-5	0.0029776349338256837	TRUE
RP11-83A24.2	Id2_Lamp5_Crh	44.664656003513386	0.8987487087131865	0.280205168661958	3.2074665610377977	0.0013390962711473785	0.03869120290847588	FALSE			MAP3K7	L2_3_Cux2_Frem3	140.0772965338704	-0.663026584370028	0.16958851412209527	-3.9096196331591297	9.244156549588266e-5	0.0029776349338256837	FALSE
SLC29A1	Id2_Lamp5_Crh	23.2567402413531	1.1011911809986434	0.3433114174092662	3.207557701717501	0.0013386720303821093	0.03869120290847588	TRUE			MDFIC	L2_3_Cux2_Frem3	7.0254386784137886	2.1848893561553075	0.5588069093725877	3.909918291111394	9.232734665592338e-5	0.0029776349338256837	TRUE
DIAPH2	Id2_Lamp5_Crh	147.98293322547968	0.49301330301788626	0.15368211341513283	3.2080070481991436	0.0013365822288366209	0.03869120290847588	FALSE			SLC5A1	L2_3_Cux2_Frem3	3.6428213386138704	2.592378644103652	0.6634612338333542	3.907355112710016	9.331196168500915e-5	0.002998957785973828	TRUE
INPP5F	Id2_Lamp5_Crh	59.729784911506485	-0.8267914410773953	0.25775914532239114	-3.2076124400679924	0.0013384172944358895	0.03869120290847588	FALSE			BOK	L2_3_Cux2_Frem3	2.204987709876335	3.073053531290338	0.7866167426048252	3.9066719087546256	9.35760755585216e-5	0.0030004925221863064	TRUE
LIN7A	Id2_Lamp5_Crh	90.75059202378138	-0.4686851727368095	0.1463541727733119	-3.2024038936201453	0.0013628576713583366	0.03933222995120175	FALSE			HSPA4L	L2_3_Cux2_Frem3	78.6055500604037	-0.874217309396362	0.22376437585675674	-3.906865451880482	9.350118382271126e-5	0.0030004925221863064	FALSE
ZP3	Id2_Lamp5_Crh	6.4617499009750805	1.729431890997549	0.5402561763310038	3.2011330305235823	0.0013688831696489219	0.0394420914770889	TRUE			ZFAND1	L2_3_Cux2_Frem3	58.37302659958576	-0.9322896250781967	0.23869537424403264	-3.9057716473594537	9.392517795485134e-5	0.0030082087017964856	TRUE
MAP3K11	Id2_Lamp5_Crh	12.849051847313696	1.6403731726935449	0.5124668795436126	3.2009350031643242	0.0013698242793877616	0.0394420914770889	TRUE			IFRD1	L2_3_Cux2_Frem3	63.9586013603095	-0.9370994714223302	0.2399658434487614	-3.9051369059631353	9.417205619941515e-5	0.00301263685207264	TRUE
DYNLT3	Id2_Lamp5_Crh	13.825366185734365	-1.349431708551516	0.4221288961801707	-3.196729057788925	0.001389954186832104	0.03997559483879797	TRUE			CYB561D1	L2_3_Cux2_Frem3	36.09320535051611	1.1056648415466919	0.28323804650927425	3.903659325338866	9.474912656809952e-5	0.0030134510095579637	TRUE
SH3PXD2A-AS1	Id2_Lamp5_Crh	2.943641588117674	3.0784893525474675	0.9634767911645206	3.1951878662552997	0.001397398462967808	0.04014344675434794	TRUE			AC018717.1	L2_3_Cux2_Frem3	11.102621579609817	-1.2591708237839754	0.322549747799324	-3.9038034671395097	9.469268521654676e-5	0.0030134510095579637	TRUE
KLHL9	Id2_Lamp5_Crh	13.067375171893177	-1.5190173771771953	0.47551020914314207	-3.1945000295880672	0.0014007327081132117	0.04019297853487151	TRUE			TMEM26-AS1	L2_3_Cux2_Frem3	2.818812468304606	2.5008663519237015	0.6406039283915749	3.9039197873838587	9.464716105325244e-5	0.0030134510095579637	TRUE
UBXN6	Id2_Lamp5_Crh	11.646767119246494	-1.4614904842912442	0.4576297177460129	-3.193609216397917	0.0014050617715689409	0.04027090937479569	TRUE			CES4A	L2_3_Cux2_Frem3	231.57640627497855	1.6515399714311048	0.4231025530582783	3.903403464463664	9.484939181367544e-5	0.0030134510095579637	FALSE
PPP1R13B	Id2_Lamp5_Crh	74.94437815147523	0.6128705238517905	0.19195638388854083	3.192759268728738	0.0014092037390114505	0.04034330520720396	FALSE			PSMD12	L2_3_Cux2_Frem3	66.39148462754609	-0.8743182663158624	0.22393692644241567	-3.904305914195394	9.449619103208827e-5	0.0030134510095579637	TRUE
SPDYE6	Id2_Lamp5_Crh	4.019365719979979	2.9726007266872494	0.9318568405760949	3.1899757529810273	0.001422847309483365	0.04064068676652485	TRUE			KCNS1	L2_3_Cux2_Frem3	18.71146328687106	-2.5567725576053024	0.6549911674848856	-3.9035221916397855	9.48028532575475e-5	0.0030134510095579637	TRUE
DICER1	Id2_Lamp5_Crh	68.4966311277789	-0.678867488599641	0.21280548530981325	-3.19008453946246	0.0014223118073685439	0.04064068676652485	FALSE			RP11-1379J22.2	L2_3_Cux2_Frem3	95.59768444132811	2.0918150561475755	0.5360401785082137	3.9023475105337138	9.526425379445906e-5	0.00301971353513499	TRUE
TLE6	Id2_Lamp5_Crh	1.9311922589231276	2.5794340858249845	0.8088614946899272	3.1889688194562864	0.0014278127756316996	0.040706926062041564	TRUE			POFUT1	L2_3_Cux2_Frem3	30.470482669369616	1.1531400363719044	0.29548379146761566	3.9025492080105715	9.518487896667476e-5	0.00301971353513499	TRUE
HSPA13	Id2_Lamp5_Crh	19.480812674083673	-1.4318755867843664	0.44902648888120905	-3.1888443605009065	0.0014284276249939276	0.040706926062041564	TRUE			PIK3IP1-AS1	L2_3_Cux2_Frem3	13.690459837851218	1.5986063121854208	0.40969221527501165	3.9019689722743056	9.541339024916193e-5	0.003020988346975748	TRUE
RP11-452H21.1	Id2_Lamp5_Crh	34.98211505820091	1.3916783834990303	0.43660295421452644	3.1875148119479375	0.0014350110788850425	0.04084790943362167	TRUE			B3GALT1	L2_3_Cux2_Frem3	11.69798973086169	-2.0353544516685966	0.5217019660059553	-3.90137393433814	9.564826895444699e-5	0.0030249719358272993	TRUE
UBLCP1	Id2_Lamp5_Crh	17.110681390459938	-1.094300387732123	0.3433969113141107	-3.1866925754936353	0.001439096488266425	0.040899739858821206	TRUE			ARMC8	L2_3_Cux2_Frem3	167.43813396766947	-0.4441164307753919	0.11389273804813034	-3.8994271134978877	9.642055656268698e-5	0.0030347714522011393	FALSE
MDC1	Id2_Lamp5_Crh	14.80535333790024	1.0123651701693936	0.31770550737265163	3.1864892067544277	0.001440108609834315	0.040899739858821206	TRUE			LUC7L2	L2_3_Cux2_Frem3	57.3842101888072	-1.3934821593084372	0.35730083327406875	-3.9000249356809147	9.618278129803195e-5	0.0030347714522011393	TRUE
TAOK2	Id2_Lamp5_Crh	8.131660286785323	-1.7555775156807236	0.55123952107087	-3.184781657654437	0.001448632625497919	0.04109507370787505	TRUE			RP11-799O21.2	L2_3_Cux2_Frem3	2.123002349538322	4.4942014975384215	1.1523270762797575	3.9001092572152114	9.61492881951707e-5	0.0030347714522011393	TRUE
TMEM138	Id2_Lamp5_Crh	7.783917809196863	1.147502240242505	0.3605887430286637	3.1823018949631723	0.0014610943263958912	0.04140154229755622	TRUE			TIAL1	L2_3_Cux2_Frem3	49.41907285523913	-0.8632166450857288	0.22137124173788877	-3.8994073408496632	9.642843032614092e-5	0.0030347714522011393	TRUE
RP11-314B1.2	Id2_Lamp5_Crh	24.31907866625121	-1.4563584464887867	0.4577139332026004	-3.1818092936317734	0.0014635815573511267	0.041424999997407626	TRUE			CBLN4	L2_3_Cux2_Frem3	66.12757507766896	-1.4577417240660144	0.3738552161481963	-3.8992146186564516	9.650520698159088e-5	0.0030347714522011393	TRUE
ZFHX2	Id2_Lamp5_Crh	36.817901738012644	0.8813909066846847	0.2770447845683555	3.1814022706037197	0.001465639631770451	0.041436271537392454	TRUE			DAP3	L2_3_Cux2_Frem3	145.76287521069455	0.6545844867306437	0.16793204275444026	3.897912965233289	9.70252729719546e-5	0.0030476704090035478	FALSE
ZHX2	Id2_Lamp5_Crh	17.720598561787252	0.8230436495396597	0.25875272152818185	3.180811566652521	0.0014686312161185453	0.04147387972758299	TRUE			UBE2E3	L2_3_Cux2_Frem3	215.2009191126775	-0.813724209822727	0.20883909767636571	-3.8964169969923024	9.762624400372692e-5	0.003063078624080735	FALSE
TYW1	Id2_Lamp5_Crh	53.611897657642565	0.7283731308258383	0.22909196938229692	3.179391808406722	0.00147584452609934	0.04158350197465454	FALSE			MIF4GD	L2_3_Cux2_Frem3	15.629029068466908	1.9135098435120124	0.4911399791136655	3.8960579974882577	9.777098583652265e-5	0.003064153743685641	TRUE
ADAMTS20	Id2_Lamp5_Crh	12.87427153036515	-1.6169390742143717	0.5085345222250761	-3.179605323822477	0.0014747576450915426	0.04158350197465454	TRUE			FGFR1OP	L2_3_Cux2_Frem3	107.211754645694	-0.5107695584935235	0.13111670084337454	-3.8955339419626127	9.798263893645927e-5	0.0030673210762320927	FALSE
ETV4	Id2_Lamp5_Crh	13.891493189878124	2.0188272891396126	0.6350886209587117	3.178811936658617	0.0014788000365347077	0.04161980170468145	TRUE			PDZD4	L2_3_Cux2_Frem3	39.38415884399469	-1.1691604111438887	0.30017936821412167	-3.894872649308503	9.825033608901633e-5	0.003072233733669625	TRUE
TMF1	Id2_Lamp5_Crh	25.360610054443242	-0.8485523308805498	0.2672295444694615	-3.175368698716323	0.0014964622807528978	0.04206946438819295	TRUE			ZBTB41	L2_3_Cux2_Frem3	47.798549635713584	-1.3755197600092808	0.3533926227323729	-3.8923273196084036	9.92871656097058e-5	0.0030959037429711816	TRUE
ANXA10	Id2_Lamp5_Crh	1.6181629983904404	2.8291329138781496	0.8914539871972694	3.1736163105545594	0.0015055256712609845	0.04221839758233443	TRUE			LMOD3	L2_3_Cux2_Frem3	7.711090026905665	1.7667967468343688	0.45391956017437574	3.89231243120619	9.929326061392497e-5	0.0030959037429711816	TRUE
WSB2	Id2_Lamp5_Crh	21.194061645826743	-0.9906628289513385	0.31213382279407975	-3.1738400538697675	0.0015043656563497605	0.04221839758233443	TRUE			PPP2R2A	L2_3_Cux2_Frem3	153.43770813087008	-0.5781776843730787	0.14854805107214264	-3.8921929988316415	9.934216654327774e-5	0.0030959037429711816	FALSE
HAR1A	Id2_Lamp5_Crh	3.704960254518133	-1.9363422828519572	0.6101859526578888	-3.1733642415357286	0.0015068335301177686	0.04221839758233443	TRUE			KCTD7	L2_3_Cux2_Frem3	149.96536534870268	0.9229138047312501	0.23724662685321096	3.890102957300525	1.0020169971876748e-4	0.003115688725784456	FALSE
LINC01013	Id2_Lamp5_Crh	2.3473926166910477	2.0527116585750678	0.646975507860481	3.1727810923836874	0.0015098632091682571	0.04225585779560131	TRUE			MTSS1	L2_3_Cux2_Frem3	49.21121379648623	0.8297538722650215	0.2132954191113169	3.89016264729052	1.0017705502404078e-4	0.003115688725784456	TRUE
GOLPH3	Id2_Lamp5_Crh	26.996021237455167	-0.7200500928715217	0.22702287263212786	-3.1717072580537047	0.001515456867622792	0.042364910686825734	TRUE			TNFRSF1A	L2_3_Cux2_Frem3	13.265182856291448	-1.6589421896357497	0.42651207093138355	-3.889555074052376	1.004281762740553e-4	0.0031179626709416123	TRUE
ZC3H6	Id2_Lamp5_Crh	36.01059704550886	-0.7073697189301829	0.2230780440202576	-3.1709517717752043	0.0015194036672757615	0.04242773282983457	TRUE			PRKAG1	L2_3_Cux2_Frem3	93.30338098685985	1.1822591733709555	0.3039709284687777	3.889382380500874	1.0049966209337329e-4	0.0031179626709416123	TRUE
MTX2	Id2_Lamp5_Crh	37.33097755630554	-0.5697841243271041	0.17976482139601568	-3.169608602519007	0.0015264440202846354	0.04254682969027414	TRUE			AC004053.1	L2_3_Cux2_Frem3	92.37747194514357	-0.8531929252061754	0.21943390692481304	-3.8881544660211236	1.0100933917560117e-4	0.003130273778072038	FALSE
DAPK3	Id2_Lamp5_Crh	9.136009069401332	1.923493042392825	0.6068781491355197	3.1694880514857635	0.0015270773675086376	0.04254682969027414	TRUE			RP11-288L9.4	L2_3_Cux2_Frem3	6.012206525068715	2.9142190816317597	0.7497329918597687	3.8870092596603243	1.014868842035986e-4	0.0031379074148959337	TRUE
PNMA1	Id2_Lamp5_Crh	21.49812252300213	-1.376458345206224	0.4343332702938517	-3.1691294205368377	0.0015289629628953754	0.04255187447683406	TRUE			IQGAP2	L2_3_Cux2_Frem3	9.31705283287842	1.9719326732295068	0.507347374242386	3.886750525070054	1.0159506989387613e-4	0.0031379074148959337	TRUE
AP000892.4	Id2_Lamp5_Crh	21.73131435149842	1.1821537918021725	0.37317573546495547	3.167820625661197	0.0015358625002343863	0.04269629338068064	TRUE			TCF24	L2_3_Cux2_Frem3	9.826487097162149	2.0572284260482654	0.5292357020423977	3.887168643591355	1.0142029452200428e-4	0.0031379074148959337	TRUE
ST3GAL2	Id2_Lamp5_Crh	21.27512384978659	0.8598883003133347	0.2714765156090259	3.167450040325866	0.0015378213072856574	0.04270319367639505	TRUE			NR1H3	L2_3_Cux2_Frem3	33.983892537429995	1.419286619454163	0.3654121841273254	3.884070321419885	1.0272217652718226e-4	0.0031691905318775608	TRUE
CES4A	Id2_Lamp5_Crh	50.41937730195083	1.42355169954971	0.4496139877717013	3.1661641725269036	0.0015446358893951714	0.0428447670476234	FALSE			CASK	L2_3_Cux2_Frem3	245.72228137771793	0.5515930807001079	0.1420472626720381	3.8831658584906235	1.0310518648610145e-4	0.0031774727248650107	FALSE
LZTS1-AS1	Id2_Lamp5_Crh	9.272529020862276	2.0912899870830586	0.6608221538863838	3.1646789908357364	0.0015525413598001735	0.043016251394063856	TRUE			RP11-421P23.2	L2_3_Cux2_Frem3	3.284946908080171	-3.2383690779992524	0.8340942102639654	-3.882497969832937	1.0338887981607237e-4	0.003182679212628838	TRUE
NCOA4	Id2_Lamp5_Crh	16.244985985421287	-1.023469731699936	0.3234377472486379	-3.164348442339227	0.001554305897169755	0.04301739735803299	TRUE			RABGAP1L	L2_3_Cux2_Frem3	1095.3955056882403	0.45398718824076817	0.11694551814168551	3.882040076907773	1.0358380055975511e-4	0.003185144448254288	FALSE
GALM	Id2_Lamp5_Crh	4.696070998464507	2.097784040988087	0.6633524370476044	3.1623974283183993	0.0015647584939051662	0.043115486801157364	TRUE			SERPINE3	L2_3_Cux2_Frem3	17.89009327777463	1.3986752287470698	0.3604091030751337	3.8807988389113777	1.0411392982308113e-4	0.0031979002852413935	TRUE
LPCAT1	Id2_Lamp5_Crh	10.28552527732526	-1.2905636578752857	0.40801880850320565	-3.163000408264626	0.00156152112640577	0.043115486801157364	TRUE			LTN1	L2_3_Cux2_Frem3	60.41346459246987	-1.0488000634512589	0.27050007539301385	-3.8772634792335663	1.0563793966766385e-4	0.003241121564847704	TRUE
GRM8	Id2_Lamp5_Crh	41.29786442577442	1.0927178708580603	0.3454606860013379	3.1630744543065847	0.0015611240025859025	0.043115486801157364	TRUE			BLZF1	L2_3_Cux2_Frem3	45.833186155838995	-0.7244506901497136	0.18689320384450891	-3.876281615635638	1.0606491839538525e-4	0.00325062605150763	TRUE
PRPS1	Id2_Lamp5_Crh	16.028099487274638	-1.9270679462279612	0.6093098180762431	-3.1627062112871234	0.0015630998831787208	0.043115486801157364	TRUE			DTWD2	L2_3_Cux2_Frem3	115.23829963473997	-0.7265666999966942	0.1874543826488546	-3.87596539344573	1.0620277890480804e-4	0.003251077862588676	FALSE
BIRC2	Id2_Lamp5_Crh	11.914232047392884	-0.9942367312675262	0.3144935798516513	-3.1613895957320155	0.0015701832942033665	0.04321726103251691	TRUE			TCF7	L2_3_Cux2_Frem3	31.390014836616647	1.8759638289452156	0.48403096703005927	3.8757103506328234	1.0631409076175113e-4	0.003251077862588676	TRUE
STX6	Id2_Lamp5_Crh	19.16132453809787	0.8449379352960603	0.2673737325293067	3.160138160555645	0.0015769434193324812	0.04330782785502317	TRUE			PTGER3	L2_3_Cux2_Frem3	42.945412488163484	1.9700024724083205	0.5088868235679108	3.871199608974399	1.083010603252006e-4	0.0033081918603301364	TRUE
LAP3	Id2_Lamp5_Crh	9.216190177425794	-1.0543673857732092	0.33363936367815855	-3.160200805293145	0.0015766043827458187	0.04330782785502317	TRUE			B4GALNT3	L2_3_Cux2_Frem3	136.0295136457002	1.069551961413722	0.2765392887221018	3.867631128857534	1.0989773551181655e-4	0.003353271278499168	FALSE
CDK16	Id2_Lamp5_Crh	8.51510409303881	-1.903794806713579	0.6030899527539378	-3.156734410878723	0.0015954659162667963	0.043714094615743375	TRUE			RN7SL832P	L2_3_Cux2_Frem3	4.778961677271537	2.2203271905647557	0.5742159630384338	3.866711017255616	1.1031301565386732e-4	0.0033622437386545754	TRUE
ERICH1-AS1	Id2_Lamp5_Crh	37.59038906263265	0.8247050527545168	0.2612889938397207	3.1562946476819667	0.0015978735709800311	0.043714094615743375	TRUE			CC2D1A	L2_3_Cux2_Frem3	126.5677868134058	1.436697738260054	0.37184420177207966	3.8637088635865617	1.116783169585491e-4	0.003399477838785984	FALSE
ENTPD4	Id2_Lamp5_Crh	22.706287302607063	-0.9455318077177404	0.29956358475647943	-3.156364310723481	0.0015974919507454604	0.043714094615743375	TRUE			COL6A2	L2_3_Cux2_Frem3	4.124234861649289	4.7178819845316	1.2211460252712958	3.8634871562419835	1.1177977318188698e-4	0.003399477838785984	TRUE
NPRL3	Id2_Lamp5_Crh	30.213948620838273	1.0160681171947912	0.3219667339813463	3.1558170765979163	0.001600492007642583	0.043714094615743375	TRUE			OSGIN2	L2_3_Cux2_Frem3	20.21687884247855	-1.094370509944548	0.2833806881335412	-3.8618387059206847	1.1253685699837695e-4	0.0034187538507195873	TRUE
MMP24	Id2_Lamp5_Crh	40.00236415408881	0.7277629573284303	0.2306061310763237	3.1558699412357023	0.0016002019660186523	0.043714094615743375	TRUE			LINC01344	L2_3_Cux2_Frem3	6.274896941735723	2.228812198442918	0.5774681130394994	3.8596281736000635	1.1355968236636655e-4	0.003442285628539391	TRUE
MARVELD3	Id2_Lamp5_Crh	2.1714034970431815	2.4911106747610874	0.7896422044191177	3.1547334486682055	0.0016064480008767268	0.043780969316470096	TRUE			TTPAL	L2_3_Cux2_Frem3	32.62893165552782	1.0682704344568528	0.276764085239288	3.8598593221849384	1.1345231956287432e-4	0.003442285628539391	TRUE
ATP1A3	Id2_Lamp5_Crh	79.82766386278112	-0.8856101272158644	0.2807147808448082	-3.1548396723201746	0.001605863258361754	0.043780969316470096	FALSE			C12orf75	L2_3_Cux2_Frem3	13.211094283021755	1.5225572614055545	0.3948146197641602	3.8563852126728326	1.1507609732192983e-4	0.0034773591698227203	TRUE
KANSL1L	Id2_Lamp5_Crh	97.95348035019694	0.5269233544032675	0.1670959770620177	3.1534173573053756	0.0016137091275315214	0.04393089930174144	FALSE			NOMO2	L2_3_Cux2_Frem3	24.007033142309368	1.0846271819876663	0.2812574845469486	3.856349578518029	1.1509286551403437e-4	0.0034773591698227203	TRUE
HMGN4	Id2_Lamp5_Crh	8.065853786026981	1.544354759493185	0.48999180217783683	3.1517971374808416	0.001622689671985655	0.044079243712132635	TRUE			CTD-2521M24.6	L2_3_Cux2_Frem3	5.578404259458573	1.755602999434461	0.4551995798817608	3.8567764053966904	1.1489216707647704e-4	0.0034773591698227203	TRUE
RDH11	Id2_Lamp5_Crh	10.192111608928961	1.2105119154334598	0.3840321199803356	3.1521111189747466	0.0016209457522201787	0.044079243712132635	TRUE			FYTTD1	L2_3_Cux2_Frem3	52.71730865908348	-0.8216474662929389	0.2131274788847253	-3.8551925382524	1.1563858222725785e-4	0.0034900453935312555	TRUE
ADCYAP1R1	Id2_Lamp5_Crh	37.5819917374836	-0.6928700740476221	0.219907155316531	-3.1507391064666157	0.0016285789216707355	0.0441431533122565	TRUE			DDOST	L2_3_Cux2_Frem3	36.97152275413906	0.9830792070974697	0.25508226330025363	3.853969281824591	1.1621818302057754e-4	0.0034961252974606708	TRUE
FHOD3	Id2_Lamp5_Crh	24.2488588535084	1.0826552131317564	0.34358672952196684	3.1510390830229604	0.0016269071867477244	0.0441431533122565	TRUE			VEGFA	L2_3_Cux2_Frem3	6.855713950394169	-1.9111142264880663	0.4958156167008598	-3.854485744528491	1.1597314036609578e-4	0.0034961252974606708	TRUE
FAM126A	Id2_Lamp5_Crh	8.17065881088837	2.0294813720915643	0.64428193455523	3.1499895670558966	0.0016327629312988953	0.0441626101242893	TRUE			CYLD	L2_3_Cux2_Frem3	102.33452731275625	-0.9907997317146805	0.25707221734210284	-3.854168847799521	1.1612343843915077e-4	0.0034961252974606708	FALSE
PAG1	Id2_Lamp5_Crh	29.361702579938996	-0.9303231257718969	0.29534285953320866	-3.149976699088912	0.0016328348479698375	0.0441626101242893	TRUE			ZC3H12B	L2_3_Cux2_Frem3	112.20429062082964	0.5872425220428313	0.15241977106469995	3.8527975599278097	1.1677593393731878e-4	0.003509097837145692	FALSE
FAM200B	Id2_Lamp5_Crh	18.538980474983774	-1.2291551559083076	0.3902798886802547	-3.1494196640896344	0.0016359508086785908	0.044198999986853185	TRUE			LINC01141	L2_3_Cux2_Frem3	17.175529909609253	1.2965340302210395	0.3367068072063109	3.8506320706091697	1.1781337739161207e-4	0.0035364413802313334	TRUE
RP11-434H6.7	Id2_Lamp5_Crh	4.632914254609512	-1.859984512452633	0.5907401365688095	-3.1485663446806984	0.0016407347482159428	0.0442803267615814	TRUE			RP1-37C10.3	L2_3_Cux2_Frem3	82.63180865965042	1.4203664445469035	0.369024176925187	3.848979371437924	1.1861099440262497e-4	0.0035522525677509176	TRUE
RP11-1H15.2	Id2_Lamp5_Crh	38.6352622623129	1.3263063926368595	0.4212958046878776	3.1481595066427746	0.001643020121372412	0.044294119125206144	TRUE			EPHB6	L2_3_Cux2_Frem3	77.92539160054147	-1.1803419362238643	0.3066822614966041	-3.8487453772638043	1.1872433408945415e-4	0.0035522525677509176	TRUE
RP11-248J23.7	Id2_Lamp5_Crh	17.766753695981063	1.471151943683269	0.4674442604534169	3.1472243177320527	0.0016482845643216613	0.04438810772785971	TRUE			AKIP1	L2_3_Cux2_Frem3	24.31118993663708	1.5479753458926095	0.40218703816901175	3.848894168593522	1.1865225226175531e-4	0.0035522525677509176	TRUE
AKAP9	Id2_Lamp5_Crh	194.19916805705574	0.47829192453054153	0.15202708100692863	3.146096875389875	0.001654651890289276	0.04446364885810709	FALSE			FSTL1	L2_3_Cux2_Frem3	4.712106593574883	-2.6780695477811083	0.6958871252117256	-3.848425198219177	1.1887958459553798e-4	0.003553064825799398	TRUE
PACS1	Id2_Lamp5_Crh	68.87842038356993	0.5737960971634049	0.18238164316665412	3.1461285642606565	0.0016544726160236181	0.04446364885810709	FALSE			COPS2	L2_3_Cux2_Frem3	65.1640958008505	-0.9577540654557378	0.24890154319611518	-3.847923372259294	1.191232984409981e-4	0.0035565164753062683	TRUE
GPR88	Id2_Lamp5_Crh	2.1202496874966887	-3.157865466946248	1.004277537965243	-3.1444151119264983	0.0016641918595656886	0.044671919980857906	TRUE			ZNF385B	L2_3_Cux2_Frem3	638.7858828368935	-0.9915642634060514	0.2579573660055418	-3.8439075369716296	1.2109064501637543e-4	0.0036113657313700956	FALSE
IPO9-AS1	Id2_Lamp5_Crh	65.9197081801837	1.1098228403808947	0.35324367068305224	3.1418053102972165	0.0016790964576398563	0.04483516094019081	FALSE			CCAR2	L2_3_Cux2_Frem3	26.19053822155218	-0.9207022605466688	0.23956460056677603	-3.843231672661225	1.2142474585738128e-4	0.003617440119334401	TRUE
PCNP	Id2_Lamp5_Crh	32.373037708033024	-0.7753421304894562	0.24680909590816572	-3.141464975739591	0.0016810491363570984	0.04483516094019081	TRUE			RP13-192B19.2	L2_3_Cux2_Frem3	21.544208162059874	-1.0179279203582015	0.2649307010039491	-3.842242203341424	1.2191543933911102e-4	0.0036264015266619866	TRUE
C5orf24	Id2_Lamp5_Crh	19.898629328096682	-1.3555814998793811	0.4314999742044608	-3.141556386830874	0.0016805244576603541	0.04483516094019081	TRUE			EWSR1	L2_3_Cux2_Frem3	91.09465991467884	-0.7374927886368046	0.1919505342021641	-3.8420981306572988	1.2198704299018003e-4	0.0036264015266619866	FALSE
TRMT10B	Id2_Lamp5_Crh	37.609603022707205	0.9591391604362625	0.30531299120119	3.1414947548177703	0.0016808781947315577	0.04483516094019081	TRUE			SHISA9	L2_3_Cux2_Frem3	895.2085757437449	0.8274107515122928	0.21541752757020524	3.840962993332272	1.2255259092050751e-4	0.0036393133423674477	FALSE
RP11-304M2.3	Id2_Lamp5_Crh	6.985536405926533	1.2372349230322957	0.39372911830483354	3.1423505794011453	0.0016759723106177793	0.04483516094019081	TRUE			PPM1N	L2_3_Cux2_Frem3	7.822719556635858	1.4331256419335885	0.37322493202928975	3.8398443376797786	1.2311234493044958e-4	0.0036520256673699997	TRUE
FAM118A	Id2_Lamp5_Crh	11.43438951334664	1.4743631542175495	0.46910411174880245	3.1429337694806794	0.0016726368125128885	0.04483516094019081	TRUE			DTNBP1	L2_3_Cux2_Frem3	129.7372762985939	0.8147254050047963	0.21241979603587968	3.8354495212262685	1.253348473207287e-4	0.003713982185136465	FALSE
LINC01389	Id2_Lamp5_Crh	4.484274974023669	2.164247861559426	0.6892413260209548	3.14004366809199	0.0016892265272959114	0.0449887955030252	TRUE			ACOT7	L2_3_Cux2_Frem3	125.34772390182853	0.7178423432923475	0.1873645526761295	3.8312601452056922	1.2748862014025944e-4	0.003769748793401104	FALSE
LRRTM3	Id2_Lamp5_Crh	443.5538458764171	-0.3530584724060694	0.11244481116117223	-3.1398378347580196	0.0016904138031500417	0.0449887955030252	FALSE			RP11-735G4.1	L2_3_Cux2_Frem3	8.454023498057953	2.4525113155821407	0.6401053553412006	3.831418211264392	1.2740672849043428e-4	0.003769748793401104	TRUE
PMP22	Id2_Lamp5_Crh	1.9106272239041278	2.744732135070068	0.8748445803680562	3.1373939973604577	0.0017045689841065836	0.04531720992463978	TRUE			RP11-567N4.2	L2_3_Cux2_Frem3	9.482222889182864	2.30276555247893	0.6012502832996207	3.8299616922282502	1.281632091959313e-4	0.0037838699606443415	TRUE
PTPRM	Id2_Lamp5_Crh	515.6051100041007	-0.5275004266587566	0.16822425633487453	-3.135697777190296	0.001714457828378995	0.04551947370489336	FALSE			BMPR1B	L2_3_Cux2_Frem3	82.63588961090379	-1.735807010374929	0.45323507475631136	-3.82981615292729	1.2823903097078457e-4	0.0037838699606443415	FALSE
PPM1F	Id2_Lamp5_Crh	11.745214002447028	0.8673006571714859	0.2766099709090561	3.135464185622713	0.001715823776490332	0.04551947370489336	TRUE			CUTC	L2_3_Cux2_Frem3	74.56287262310374	1.1984847207704843	0.31310628077959585	3.8277249430653573	1.2933316941046656e-4	0.0038120986044300753	TRUE
RP11-127B20.3	Id2_Lamp5_Crh	4.997669155170732	1.8108337834064425	0.5779944788860398	3.1329603474698158	0.0017305281913747458	0.04586083415019018	TRUE			DMTF1	L2_3_Cux2_Frem3	94.94602556971749	-0.9213537893018274	0.24075417343818867	-3.826948360412852	1.2974171945945136e-4	0.003816841627490186	FALSE
PTPRN	Id2_Lamp5_Crh	34.48094631054363	-1.0763468570258938	0.34369356437004506	-3.1317050087880665	0.0017379440139529637	0.04600852000458302	TRUE			MS4A5	L2_3_Cux2_Frem3	19.10723654475161	1.9998201822301924	0.5225697760028356	3.8268959937310667	1.2976931261621163e-4	0.003816841627490186	TRUE
HINFP	Id2_Lamp5_Crh	19.164021272939735	0.8970801142226293	0.2865152790423119	3.1310027068055617	0.0017421055482304568	0.04606983358689102	TRUE			EED	L2_3_Cux2_Frem3	33.445480392207656	-1.0321523099987069	0.26979887937835784	-3.825636015897781	1.3043489236661543e-4	0.0038323539986021673	TRUE
KCNQ1OT1	Id2_Lamp5_Crh	76.2405935511153	0.9269250147852988	0.29614235386188764	3.1299981333220246	0.0017480741393924937	0.04617875430242774	FALSE			RP11-840I19.3	L2_3_Cux2_Frem3	71.1559089907881	1.9857213482023248	0.5191182070534428	3.8251814735480782	1.3067579168966935e-4	0.0038353690564070573	TRUE
PRNP	Id2_Lamp5_Crh	149.85189501462077	-1.451639707107404	0.46392188994895056	-3.129060599548646	0.0017536613754671607	0.04627738115979091	FALSE			RP3-476K8.3	L2_3_Cux2_Frem3	14.104542135625456	1.871266601004739	0.4892448206092314	3.824806154666179	1.308750199459159e-4	0.003837155975919581	TRUE
PTPRK	Id2_Lamp5_Crh	14.0058931504637	1.268995112054316	0.40574748166008395	3.1275489544933763	0.001762704618677933	0.046417888291852234	TRUE			RP1-102G20.5	L2_3_Cux2_Frem3	37.17193793566462	1.4530915877205761	0.38007085411217917	3.823212361586904	1.3172423631350053e-4	0.0038579761545842143	TRUE
PLPP4	Id2_Lamp5_Crh	5.2324018646449675	2.1692352755541413	0.6935459743161135	3.1277454644490787	0.0017615266008452592	0.046417888291852234	TRUE			TMEM161B-AS1	L2_3_Cux2_Frem3	557.8557704393163	-0.47122241251436414	0.12327665409847322	-3.822478927258622	1.3211677216816656e-4	0.0038653911317049236	FALSE
SDCCAG8	Id2_Lamp5_Crh	98.13613439800699	0.4103186360027243	0.1312409144913839	3.1264536489469688	0.0017692839239421174	0.0464947412494379	FALSE			PAQR3	L2_3_Cux2_Frem3	80.8081038225277	-0.9455107417303348	0.24745623198570582	-3.8209211145870503	1.329541771140651e-4	0.0038857924725349945	FALSE
RP11-11N7.5	Id2_Lamp5_Crh	4.495629530650774	-1.6902103735879999	0.5407625952904194	-3.125605188502847	0.0017743959837274372	0.0464947412494379	TRUE			RP11-159D12.5	L2_3_Cux2_Frem3	26.25464251000795	-1.7640627619364082	0.4617197894594741	-3.820634943980981	1.3310855134968127e-4	0.003886209242352379	TRUE
PANK3	Id2_Lamp5_Crh	30.02725075451599	-0.7522069304365103	0.24068338710860512	-3.1252964297743038	0.001776259653351304	0.0464947412494379	TRUE			SGCE	L2_3_Cux2_Frem3	106.08762166545846	-0.8316498917446856	0.2177366820347055	-3.819521285862743	1.3371092124727927e-4	0.003896364164119347	FALSE
L3MBTL3	Id2_Lamp5_Crh	6.412454196995555	1.2457538527231014	0.39858290093290066	3.1254573385043867	0.0017752881828423253	0.0464947412494379	TRUE			KCNV1	L2_3_Cux2_Frem3	55.31544000870908	-1.3172116249124586	0.3448674137957368	-3.819472563135919	1.337373335824062e-4	0.003896364164119347	TRUE
FAM91A1	Id2_Lamp5_Crh	12.225367432734808	-1.0513350352035684	0.33640489442754246	-3.1252073100559876	0.0017767979150762599	0.0464947412494379	TRUE			C2orf81	L2_3_Cux2_Frem3	23.113645833343654	1.7099171357362108	0.4479261080547121	3.817408954262948	1.3486052908737764e-4	0.00392496498926286	TRUE
NPTN	Id2_Lamp5_Crh	81.49399103168268	-0.9238750851188299	0.29554320490593644	-3.12602377514609	0.0017718722624104736	0.0464947412494379	FALSE			RFX4	L2_3_Cux2_Frem3	155.46946737610057	1.8069501703616633	0.47351458223396203	3.8160391214073637	1.3561101269190279e-4	0.003942669861658927	FALSE
RP11-135A24.2	Id2_Lamp5_Crh	8.670896734369453	1.566640527039161	0.5013664853909505	3.1247412276022835	0.001779615384723761	0.04651970519816122	TRUE			DNAH3	L2_3_Cux2_Frem3	19.72390153490273	1.5187217050285886	0.3980965666314292	3.814958058743246	1.3620606518523212e-4	0.003955823480604814	TRUE
CTD-2189E23.1	Id2_Lamp5_Crh	4.48883328337307	1.8908098988552413	0.6053467565942093	3.123515370749289	0.00178704530947734	0.0466260654316253	TRUE			FLYWCH1	L2_3_Cux2_Frem3	72.30210452869585	0.8994260806493738	0.2359977795021451	3.811163319192156	1.3831434406984678e-4	0.004012852141340241	TRUE
KCNJ4	Id2_Lamp5_Crh	11.642391099190169	-1.7220756816034162	0.551337023282581	-3.1234537295362936	0.0017874196690460427	0.0466260654316253	TRUE			CCDC144NL	L2_3_Cux2_Frem3	53.698816384767746	-1.278363146900805	0.33576694690788433	-3.8072930009144597	1.4049625161929405e-4	0.0040718955432735	TRUE
ARL8B	Id2_Lamp5_Crh	43.05524991018087	-0.8628456657336828	0.27655581360714326	-3.119969363433393	0.0018086985057140094	0.04713188882739512	FALSE			MAT2A	L2_3_Cux2_Frem3	67.70641892935225	-1.147021041432409	0.30136704339435255	-3.8060599742868346	1.4119815723123504e-4	0.004086820177551811	TRUE
PREX2	Id2_Lamp5_Crh	36.02320813322796	-0.8652239152679441	0.2774192028721627	-3.1188321006986928	0.0018156939435469833	0.04726484213420948	FALSE			RDH10-AS1	L2_3_Cux2_Frem3	13.178250708865706	1.76443548076106	0.46360882541532256	3.8058712087294624	1.4130590388924813e-4	0.004086820177551811	TRUE
OLFM1	Id2_Lamp5_Crh	47.158294727593606	-1.1412195560516436	0.36649188123677356	-3.1139013290020308	0.0018463122324608385	0.048011811011617056	FALSE			RP11-763F8.1	L2_3_Cux2_Frem3	4.057995484497828	-4.541315634568846	1.193492495672334	-3.8050642555658234	1.417673833699999e-4	0.00409589598453158	TRUE
RP11-547D24.1	Id2_Lamp5_Crh	1.5744752698828837	-2.927435245411903	0.9404184328727652	-3.112907130572985	0.001852543020836827	0.048123708607877784	TRUE			SLC3A2	L2_3_Cux2_Frem3	43.35560261064052	0.879463420957789	0.2312347110799493	3.803336518338351	1.4276021707254169e-4	0.004116005593268208	TRUE
EXOSC1	Id2_Lamp5_Crh	22.8766950132829	0.8911113553417136	0.286440434076141	3.110983120158379	0.0018646559789665717	0.04838801648536538	TRUE			RP5-882C2.2	L2_3_Cux2_Frem3	11.625215062369001	1.6880447677282189	0.4438304629229549	3.803354904057698	1.4274961744494707e-4	0.004116005593268208	TRUE
KCNC2	Id2_Lamp5_Crh	656.7315011190606	-0.5101051238168337	0.16398740982683438	-3.1106358979356337	0.00186684971441825	0.04839463787200124	FALSE			AP5M1	L2_3_Cux2_Frem3	58.4431070472045	-0.9682047617557874	0.25460232101498026	-3.8028120006762243	1.430629213268588e-4	0.004120449829617607	TRUE
PELI3	Id2_Lamp5_Crh	5.464224038025371	-2.014037274001598	0.6476329500170822	-3.109843737796965	0.0018718634265163573	0.04847427238542982	TRUE			DLL1	L2_3_Cux2_Frem3	24.542666892113658	1.4545679560528808	0.38266090801276	3.801192976849304	1.4400109267311914e-4	0.0041431683676158015	TRUE
MBNL2	Id2_Lamp5_Crh	37.833257518689315	-0.6281673114942292	0.20205671186855792	-3.108866345914137	0.0018780665458518863	0.04858451114056631	TRUE			BAG5	L2_3_Cux2_Frem3	37.50202484368124	-1.4238399538927582	0.37465950289771954	-3.8003572387204616	1.4448763987906572e-4	0.00415285925356038	TRUE
GABRG3	Id2_Lamp5_Crh	283.69201625747206	-0.5089508992898173	0.1637495013770805	-3.108106559163261	0.0018829016498875138	0.04865916851738292	FALSE			SLIT2	L2_3_Cux2_Frem3	473.1970925582533	-0.8361685432666399	0.22007453346395567	-3.7994788861092355	1.4500066450005868e-4	0.004163290300800857	FALSE
SLC26A5	Id2_Lamp5_Crh	7.774261062615623	1.304453638787359	0.4198338839860824	3.107070888138705	0.0018895108327519402	0.04877947097085774	TRUE			GPR19	L2_3_Cux2_Frem3	27.954302756556544	-0.8757958468748445	0.23060849419110596	-3.797760572293013	1.4600925430808428e-4	0.004187913834011401	TRUE
UPF1	Id2_Lamp5_Crh	6.468626985246873	-1.5210958584482919	0.489625922970793	-3.106648947872451	0.0018922095678778068	0.04879867732696443	TRUE			PCDH11X	L2_3_Cux2_Frem3	227.7930165291561	1.5135496777289987	0.39867225199395656	3.7964761032627434	1.467675032257295e-4	0.004200973652702614	FALSE
ZBTB34	Id2_Lamp5_Crh	6.214096849343913	-1.4353432598401752	0.462254018478093	-3.1050963376496825	0.001902170591977168	0.049004939791659465	TRUE			ADCY8	L2_3_Cux2_Frem3	37.27175008694553	1.290097025299558	0.3398057306561835	3.796572302675149	1.4671058650445336e-4	0.004200973652702614	TRUE
RP11-679B19.1	Id2_Lamp5_Crh	8.21540124433496	-1.7964853099062854	0.5789805841973191	-3.1028420623065927	0.0019167190050879558	0.049328838394861574	TRUE			SLC25A42	L2_3_Cux2_Frem3	49.68779533232449	1.0308732203961615	0.271570796162877	3.7959649379158065	1.470702849200231e-4	0.004205300435610063	TRUE
ABCA10	Id2_Lamp5_Crh	40.19627592684126	-0.8489511154490109	0.273790703354513	-3.1007302477679883	0.0019304406485552653	0.04963081395523547	FALSE			MACF1	L2_3_Cux2_Frem3	700.3293255624174	0.5217914991741561	0.1374758208976536	3.7955147004549508	1.4733746390418602e-4	0.004208601337638006	FALSE
SHISA6	Id2_Lamp5_Crh	75.28612184056348	0.7362111157628116	0.2375191151663362	3.0995868069281	0.0019379078100920377	0.04972038085420106	FALSE			URM1	L2_3_Cux2_Frem3	31.074435842320252	1.0890876343774647	0.28696001828798817	3.7952591475111874	1.4748931685381337e-4	0.0042086046216639585	TRUE
ATP5A1	Id2_Lamp5_Crh	41.37070325214212	-1.037200665325159	0.33461408791380665	-3.0996921611750308	0.0019372186938852948	0.04972038085420106	TRUE			FERMT2	L2_3_Cux2_Frem3	45.68851280412372	0.8477391319380563	0.22341366787867192	3.794481958008198	1.4795203921332169e-4	0.004215408639632302	TRUE
SFR1	Id2_Lamp5_Crh	2.4410044455035895	-2.223035244848998	0.7175787335170535	-3.097967011861238	0.0019485311699754383	0.049941614093703124	TRUE			ZNF699	L2_3_Cux2_Frem3	12.181801503404914	1.6859422564541202	0.44432985692833643	3.7943483431635268	1.4803172825936914e-4	0.004215408639632302	TRUE
SNX32	Id2_Lamp5_Crh	57.595725703498246	0.8590953375322316	0.27740282405448086	3.0969235459676088	0.0019554029862620306	0.050066338614405466	FALSE			SLC16A1	L2_3_Cux2_Frem3	33.57566274579006	0.9668518303506229	0.2548677870802462	3.793542689042164	1.4851308445118554e-4	0.00422477836957752	TRUE
KIAA0930	Id2_Lamp5_Crh	19.423495194576578	0.9734683373236241	0.31446610794989166	3.095622430251659	0.001964002739099473	0.0502350044865566	TRUE			ARL3	L2_3_Cux2_Frem3	106.34701488542619	0.7888527668966772	0.2080141279668795	3.792303794972427	1.4925616600676035e-4	0.004241566619224903	FALSE
MED28	Id2_Lamp5_Crh	13.390815078234198	-0.8914571566683673	0.2880415723305204	-3.0948906071289	0.0019688549828637287	0.05026247504642587	TRUE			RP3-428L16.1	L2_3_Cux2_Frem3	51.02278459651946	1.045152644488662	0.27571368184588063	3.7907173756900647	1.502128028081414e-4	0.004264383110221709	TRUE
FREM1	Id2_Lamp5_Crh	183.8341579953146	-0.7079937593338499	0.22878730486619278	-3.094550022117368	0.0019711169311989636	0.05026247504642587	FALSE			RP11-157E16.1	L2_3_Cux2_Frem3	30.02595460536209	2.4907436135366443	0.6572438118570866	3.7896798244457877	1.5084158219246232e-4	0.004269124616010342	TRUE
RP4-678D15.1	Id2_Lamp5_Crh	5.041274285439139	2.4324434384643294	0.7859799113602326	3.0947908506398005	0.0019695172549438057	0.05026247504642587	TRUE			ZBBX	L2_3_Cux2_Frem3	121.82673556939308	-0.5825427109731877	0.15371397721851723	-3.7897836066336024	1.5077857650185313e-4	0.004269124616010342	FALSE
TMEM30A	Id2_Lamp5_Crh	28.06992689926412	-1.5167481693081997	0.49021657868919666	-3.094036871139433	0.001974529457543013	0.05027037116458633	TRUE			PDP1	L2_3_Cux2_Frem3	138.34951398578553	-1.5537527167983847	0.40996554672899177	-3.7899592519307355	1.5067199949184094e-4	0.004269124616010342	FALSE
SHC2	Id2_Lamp5_Crh	12.818695087350855	-1.1361204632895014	0.3672132920006773	-3.093897982558338	0.0019754540182846977	0.05027037116458633	TRUE			IGFBP5	L2_3_Cux2_Frem3	100.84491231054028	1.6259931424592826	0.42916039872044287	3.788777220142491	1.5139059525675746e-4	0.004280295158044266	TRUE
AC133680.1	Id2_Lamp5_Crh	24.88652885510183	0.7755724367307852	0.25074665487933157	3.093051977518978	0.0019810943365454665	0.050289441633047105	TRUE			GRB14	L2_3_Cux2_Frem3	59.095913474660094	-1.0736319309641507	0.283395238025181	-3.788461437975021	1.5158311494093985e-4	0.004281374008148583	TRUE
PLA2G16	Id2_Lamp5_Crh	5.42740095336581	1.1828722370498241	0.3823763131653505	3.0934767565958414	0.0019782604879822244	0.050289441633047105	TRUE			KCNA2	L2_3_Cux2_Frem3	44.901085059404465	-1.7544535548593545	0.4631446619754556	-3.78813295046102	1.5178362511694004e-4	0.0042826761202883505	TRUE
ZNF365	Id2_Lamp5_Crh	17.901058512039526	-0.7715770569309006	0.24946884831652216	-3.0928793800817	0.0019822468581524736	0.050289441633047105	TRUE			TMEM44-AS1	L2_3_Cux2_Frem3	24.12207677771785	1.6243111579610627	0.42885191441372683	3.7875805222453525	1.5212139277842148e-4	0.004287844461486076	TRUE
AC007563.5	Id2_Lamp5_Crh	125.91371780126703	1.061232792633072	0.3432066725607857	3.0921100243035515	0.001987391730869986	0.050317694898010475	FALSE			RP11-101O21.1	L2_3_Cux2_Frem3	5.16413929783765	1.9472096608558824	0.5142323801881782	3.7866337007858597	1.5270194794548875e-4	0.004299838810371651	TRUE
L1CAM	Id2_Lamp5_Crh	12.577191336315945	-1.2397917415989532	0.40093439800507846	-3.092255859731071	0.001986415552781349	0.050317694898010475	TRUE			TIGD7	L2_3_Cux2_Frem3	24.97489509063805	1.1804876527410955	0.31191845019737363	3.784603482077173	1.5395383953793404e-4	0.004330693401038681	TRUE
C20orf194	Id2_Lamp5_Crh	150.95526086909933	0.5175119846753691	0.16742983069726844	3.0909186404846083	0.00199538299933149	0.0504688360641452	FALSE			LRRC63	L2_3_Cux2_Frem3	9.427514211644418	1.6707189802192326	0.4414845154909745	3.7843206762557178	1.541289904356916e-4	0.004331227638018584	TRUE
FBXL3	Id2_Lamp5_Crh	21.948494212132896	-0.8322389627411093	0.2694006287786974	-3.089224277292844	0.0020067988307227655	0.050706200415144856	TRUE			BHLHE40	L2_3_Cux2_Frem3	46.13932558226002	-1.4028926790180756	0.3708022705198716	-3.7833982975648834	1.5470155411353263e-4	0.004342917312644677	TRUE
ZNF333	Id2_Lamp5_Crh	17.44051153785348	0.8522748375102255	0.2759204127780934	3.0888430070437014	0.002009375899749194	0.05071997973846196	TRUE			CTB-51A17.1	L2_3_Cux2_Frem3	22.32009521959251	1.3485213052287195	0.35650149701619266	3.782652573735106	1.5516592281024429e-4	0.004351549074888711	TRUE
FBXO16	Id2_Lamp5_Crh	48.13090223857975	0.7815036329585664	0.2530592490691851	3.0882239468943786	0.002013566699991259	0.0507744233319008	FALSE			SLC38A7	L2_3_Cux2_Frem3	47.347205266296854	0.9518740432812735	0.2516646862825014	3.782310729971727	1.553792301570218e-4	0.004353129623873896	TRUE
EIF2A	Id2_Lamp5_Crh	16.93632982898766	-0.819304798620313	0.26549734095179844	-3.0859246864135614	0.002029202128978693	0.05109022937982841	TRUE			RP11-973N13.3	L2_3_Cux2_Frem3	8.223119115450965	1.4975794112449243	0.39608585075460445	3.7809465003402805	1.5623324847400397e-4	0.00437263913186173	TRUE
ZNF559-ZNF177	Id2_Lamp5_Crh	16.11397749197742	1.0490889581051972	0.3399751960855451	3.0857808751472087	0.0020301837664152295	0.05109022937982841	TRUE			KLF9	L2_3_Cux2_Frem3	53.92088532544065	-1.7508638781143306	0.4632679229816619	-3.7793764499072324	1.572215797321778e-4	0.004395864652673068	TRUE
CTBP1	Id2_Lamp5_Crh	17.630472425314668	-1.358731254251527	0.440481114446043	-3.0846526892765698	0.002037899750249288	0.05114178477054752	TRUE			ACO1	L2_3_Cux2_Frem3	51.988548534081595	0.7707088411962915	0.20409648562023155	3.7761984918759084	1.5924010925148633e-4	0.00444781839899217	TRUE
HABP4	Id2_Lamp5_Crh	13.008817390894503	-0.9648918149697943	0.3128011947328099	-3.0846807212293115	0.002037707706229736	0.05114178477054752	TRUE			RAD51B	L2_3_Cux2_Frem3	59.25969514362042	0.6853200099950442	0.1815175879121946	3.775501965829083	1.5968576505283428e-4	0.004455779053828382	TRUE
TLDC1	Id2_Lamp5_Crh	20.22804728999167	0.7848999235495919	0.25445901836815465	3.0845828478910047	0.0020383782986178006	0.05114178477054752	TRUE			HRH2	L2_3_Cux2_Frem3	149.97829404791608	1.7120949532900118	0.45379435255440437	3.7728432353832626	1.6139770491616063e-4	0.0044899967337558985	FALSE
HRH2	Id2_Lamp5_Crh	21.50363923791557	1.544409247889972	0.500932409574164	3.083069129431761	0.0020487755611571746	0.05131128351986036	TRUE			TLCD2	L2_3_Cux2_Frem3	3.8941535001395162	2.0977860503776737	0.555967484975766	3.7732171522029097	1.6115590297959047e-4	0.0044899967337558985	TRUE
RP11-115C10.1	Id2_Lamp5_Crh	13.051080245646618	1.3576314509889504	0.44036037162689895	3.0830009657163733	0.0020492448994272063	0.05131128351986036	TRUE			ELAVL1	L2_3_Cux2_Frem3	228.46890639120844	1.0092457691253445	0.2674856897733042	3.7730832254267006	1.6124247061035082e-4	0.0044899967337558985	FALSE
RP11-759A24.3	Id2_Lamp5_Crh	2.992394527603531	2.268606791027343	0.735941430932112	3.0825914885020436	0.002052066413586885	0.05133044684246794	TRUE			RP11-298D21.1	L2_3_Cux2_Frem3	11.22678898097803	2.3035716862415008	0.610638282799758	3.772399718667645	1.6168495784752714e-4	0.004493480952764542	TRUE
RP11-160H12.2	Id2_Lamp5_Crh	58.38394539943709	1.5379707634297355	0.49907073153652015	3.0816689223483196	0.002058436447107799	0.05143824571131041	FALSE			CTD-2547G23.4	L2_3_Cux2_Frem3	18.196423290771925	1.4527099886985957	0.38521315082240043	3.771184824809775	1.6247427504232774e-4	0.004510897389963966	TRUE
NAT14	Id2_Lamp5_Crh	5.780135860957108	-2.259209151282816	0.7333145433259205	-3.0808186907575266	0.0020643230906464663	0.05153376163489838	TRUE			C1orf162	L2_3_Cux2_Frem3	3.2724964835078105	-2.6312123085382453	0.6978343577074652	-3.7705399275299936	1.628947368601195e-4	0.004518048421552274	TRUE
TMEM87B	Id2_Lamp5_Crh	10.481942684376996	0.9349541418006284	0.30354057030767434	3.0801620384811876	0.0020688800380724787	0.0515444324056301	TRUE			LRRC6	L2_3_Cux2_Frem3	129.80648162271652	-0.7140010014780457	0.18938868618214058	-3.7700298569650053	1.632280188886667e-4	0.004522769562333725	FALSE
KIF9	Id2_Lamp5_Crh	12.958996789739638	1.051393884497408	0.34132653379433786	3.0803168825161205	0.002067804641527164	0.0515444324056301	TRUE			ANXA7	L2_3_Cux2_Frem3	133.78261086726053	0.6312945648223435	0.16747752507254107	3.769428551973795	1.636217378137327e-4	0.004523073255307502	FALSE
ATRX	Id2_Lamp5_Crh	197.8854127059779	-0.4583449081175645	0.14883876031969534	-3.0794727605434997	0.0020736733221645297	0.05161234378316582	FALSE			HOOK2	L2_3_Cux2_Frem3	201.636953923385	1.268722703790108	0.3365920460741927	3.7693187304564297	1.636937425276558e-4	0.004523073255307502	FALSE
AGPAT5	Id2_Lamp5_Crh	19.862572426712585	-0.788273963801994	0.25609329798168007	-3.078073381906246	0.0020834360427849988	0.051803682641518634	TRUE			ZNF83	L2_3_Cux2_Frem3	78.08399713218537	0.7083139891067494	0.18791827242098919	3.7692661814170423	1.637282069631069e-4	0.004523073255307502	TRUE
SCN2B	Id2_Lamp5_Crh	37.46615185503643	-1.3160742512718666	0.4279356528289599	-3.075402207251668	0.0021021885420237237	0.05221794503789079	TRUE			PTPN12	L2_3_Cux2_Frem3	118.84084626486187	-0.7200291276249836	0.1910595108004203	-3.7686118037699887	1.6415795463365816e-4	0.004525929453001136	FALSE
KIDINS220	Id2_Lamp5_Crh	123.41171082585669	-0.570319592734699	0.18548262666971158	-3.0747871268302966	0.0021065284719446816	0.0522737343674225	FALSE			MRPL16	L2_3_Cux2_Frem3	28.023836423030573	0.9501475857024221	0.2521179760587367	3.76866259421765	1.6412456120754412e-4	0.004525929453001136	TRUE
VCPIP1	Id2_Lamp5_Crh	15.948717480674976	-1.1711758052707235	0.3811211857566621	-3.0729748149411322	0.0021193637347277747	0.052540016160619825	TRUE			KB-1507C5.4	L2_3_Cux2_Frem3	14.552398857488894	1.1436551985886552	0.3035022973950723	3.768192888174242	1.6443362487117988e-4	0.004529027824654463	TRUE
GNL1	Id2_Lamp5_Crh	20.390084826644863	-0.9125638616475145	0.2970953890290695	-3.0716190669597503	0.0021290123426073795	0.0527268493262407	TRUE			PPP4R2	L2_3_Cux2_Frem3	108.7910322701487	-0.8138012398135821	0.21601279236226997	-3.7673752138196295	1.6497295621727714e-4	0.004534876029377997	FALSE
MAP1LC3B	Id2_Lamp5_Crh	34.3381313236846	-1.2244420056511642	0.3988356320520525	-3.07004165939557	0.0021402891475697716	0.05292155281336606	TRUE			TPPP3	L2_3_Cux2_Frem3	2.650285559225667	3.962233377206983	1.0516981581785327	3.767462504706952	1.6491530060609315e-4	0.004534876029377997	TRUE
THCAT158	Id2_Lamp5_Crh	2.8427977067550865	2.0800924363726225	0.6775707424278357	3.0699265864392924	0.0021411139377303205	0.05292155281336606	TRUE			RXFP1	L2_3_Cux2_Frem3	23.12033873969885	1.455443779608996	0.3864840222242006	3.7658575669777328	1.6597839764902095e-4	0.004556873666046243	TRUE
CLSTN1	Id2_Lamp5_Crh	128.9172107002317	-0.7179138848528863	0.2338817314304112	-3.0695594754757205	0.002143747169000809	0.052934227820906225	FALSE			SBF2	L2_3_Cux2_Frem3	523.1684329587628	0.4759544815490753	0.12639297661596308	3.765671909090585	1.6610179104314794e-4	0.004556873666046243	FALSE
CARHSP1	Id2_Lamp5_Crh	12.995634605995432	1.0604350322010128	0.3456239561535625	3.0681757248616646	0.002153699313674689	0.05312742061914519	TRUE			ARHGEF37	L2_3_Cux2_Frem3	16.71173150628737	1.132054413894411	0.3009555439662239	3.7615336769521712	1.6887467801336085e-4	0.004628367657488712	TRUE
CTD-2353F22.1	Id2_Lamp5_Crh	1.0519185147958499	3.355276176243881	1.09372119594569	3.067761865346981	0.0021566840727244817	0.053148530297624834	TRUE			PPARG	L2_3_Cux2_Frem3	76.10541935070356	-1.0531185225898916	0.28008835811229427	-3.759951072895613	1.6994659146083926e-4	0.004653147740136069	FALSE
ZNF451	Id2_Lamp5_Crh	54.93998316937236	-0.502245124708997	0.1638255433548754	-3.065731475225718	0.0021713822832401955	0.053247924674664285	FALSE			LINC00581	L2_3_Cux2_Frem3	4.026099433385542	1.817136780375198	0.4833520877459644	3.759447463750755	1.7028903104036918e-4	0.004657152374211069	TRUE
STAC3	Id2_Lamp5_Crh	4.474332038022591	1.836435188358697	0.5988303589624517	3.0667035511368357	0.0021643339021465567	0.053247924674664285	TRUE			VPS37C	L2_3_Cux2_Frem3	39.210356620110055	0.9387310058031716	0.24971281779322554	3.759242373294938	1.7042867247707796e-4	0.004657152374211069	TRUE
SLC8B1	Id2_Lamp5_Crh	8.896742750495132	1.352914624313367	0.44130165251902587	3.065736592171584	0.0021713451259832363	0.053247924674664285	TRUE			LEAP2	L2_3_Cux2_Frem3	6.843049458030798	1.6605057791366886	0.44179346132460917	3.7585567114507987	1.708963064432425e-4	0.004665334601879699	TRUE
TBPL2	Id2_Lamp5_Crh	2.0153250967825818	2.4924109617031114	0.812965237602805	3.0658272290368735	0.0021706870531595776	0.053247924674664285	TRUE			SDHB	L2_3_Cux2_Frem3	70.95144022176677	0.7003179067583591	0.18647992606176161	3.7554600194683467	1.7302338118871678e-4	0.004711823627897523	TRUE
ANKRD12	Id2_Lamp5_Crh	161.45888467965463	-0.5415039087065988	0.1766205750533966	-3.0659163494563946	0.0021700401688301784	0.053247924674664285	FALSE			SLC6A7	L2_3_Cux2_Frem3	170.05834667621784	-0.545999503264959	0.14539156866336536	-3.7553725314646513	1.7308383562202701e-4	0.004711823627897523	FALSE
SETD5	Id2_Lamp5_Crh	117.27599590316287	0.4950792750441578	0.16150515024328746	3.065408590985379	0.0021737281213474033	0.053253139176954435	FALSE			AC005786.7	L2_3_Cux2_Frem3	17.274653827618977	1.7171765043917178	0.4572630459632346	3.7553362764630323	1.7310889374198065e-4	0.004711823627897523	TRUE
ITPR1	Id2_Lamp5_Crh	23.046105577477892	-0.902618256969846	0.29457287792543385	-3.0641594138830683	0.0021828256154077796	0.05342358692454883	TRUE			ATL2	L2_3_Cux2_Frem3	127.30057852391114	-0.4688392637729024	0.12494474677905013	-3.752372755630845	1.7516874728558537e-4	0.004754499000520706	FALSE
GABRB2	Id2_Lamp5_Crh	625.1889601780626	-0.603307835099295	0.19698010476198977	-3.0627856342561564	0.002192870850739916	0.05361687357284159	FALSE			MAPT	L2_3_Cux2_Frem3	778.2859316080968	0.8181047317318171	0.2180010073645086	3.7527566575135363	1.7490061510386915e-4	0.004754499000520706	FALSE
MBIP	Id2_Lamp5_Crh	16.36235820198273	-0.8807700864694118	0.28762672744225753	-3.062198337065983	0.002197178150340028	0.05366962362533117	TRUE			EFCAB6	L2_3_Cux2_Frem3	106.42239715628484	0.5812546632214676	0.15490454594981726	3.7523408990835576	1.7519101451298532e-4	0.004754499000520706	FALSE
GDF10	Id2_Lamp5_Crh	1.7178064579933863	-2.7263997680172145	0.890436621540132	-3.0618684160828122	0.0021996012259987378	0.053676290328282	TRUE			DMKN	L2_3_Cux2_Frem3	10.262875731997458	-2.0990265063507296	0.5597168271170796	-3.750157945334852	1.7672322169472976e-4	0.004791393232575782	TRUE
JAKMIP2-AS1	Id2_Lamp5_Crh	45.60030467852462	1.423161883532022	0.4648618535896525	3.0614727204273677	0.002202510608141717	0.05369479963051741	FALSE			FOXN2	L2_3_Cux2_Frem3	62.30104166274327	-0.7737110772186804	0.20633438143511396	-3.7497923120582284	1.7698108719206538e-4	0.0047936986663663335	TRUE
RUFY1	Id2_Lamp5_Crh	27.6476299926458	0.7173891465801973	0.23438846204947172	3.0606845589045246	0.002208316136866758	0.053783808820235854	TRUE			ANKHD1-EIF4EBP3	L2_3_Cux2_Frem3	23.412290460205185	0.9189347914076033	0.24513587888849006	3.7486752064785174	1.7777112754973257e-4	0.004810399993872568	TRUE
BNIP3L	Id2_Lamp5_Crh	63.15607461821477	-0.5573260244679158	0.1821335976035142	-3.059984713425341	0.002213482889336032	0.05379113382835471	FALSE			RP11-282I1.1	L2_3_Cux2_Frem3	22.664346203898646	1.1004912401140405	0.2937381720297715	3.746504012432206	1.793161366740676e-4	0.004847477940343021	TRUE
IKZF5	Id2_Lamp5_Crh	9.070818150424321	-1.040732110018435	0.3401342616389067	-3.0597685308259153	0.002215081139863349	0.05379113382835471	TRUE			TGFB2	L2_3_Cux2_Frem3	20.464799683839527	1.2754501916887429	0.34055835374325943	3.7451737056794703	1.802690036830095e-4	0.00486849180735341	TRUE
AMER2	Id2_Lamp5_Crh	11.54617404465834	-1.32986403229617	0.4345641568287661	-3.0602248514945614	0.002211708773685037	0.05379113382835471	TRUE			SPON1	L2_3_Cux2_Frem3	16.724092828166462	1.4956932883105571	0.39945330171734417	3.744350796151185	1.808608153187096e-4	0.004879723320700126	TRUE
AC108142.1	Id2_Lamp5_Crh	16.421689510854808	1.0653674731952776	0.348430041354144	3.057622325143999	0.002231005629505217	0.05412519391153376	TRUE			ZNF728	L2_3_Cux2_Frem3	1.9541276203865294	2.98386973478602	0.79737734924336	3.7421049614933835	1.8248526064811797e-4	0.004918766947848591	TRUE
MIER3	Id2_Lamp5_Crh	5.942049884599936	-1.5962195345596668	0.5222732744438368	-3.056291816309123	0.0022409303903239736	0.054186441284741704	TRUE			DUSP1	L2_3_Cux2_Frem3	8.9103172651926	-2.1629544441022626	0.5781290916998771	-3.741300126832421	1.8307074073905302e-4	0.0049248195876589445	TRUE
MUT	Id2_Lamp5_Crh	14.023385649813246	-1.074612867368863	0.3515288691076767	-3.056969033856786	0.002235873728277443	0.054186441284741704	TRUE			PARK2	L2_3_Cux2_Frem3	685.7040876510894	0.5213215585191221	0.13933737640905972	3.741433719755511	1.8297343597043156e-4	0.0049248195876589445	FALSE
LIN7C	Id2_Lamp5_Crh	12.721515791389507	-1.6561927759749715	0.5419265602612923	-3.0561203259283527	0.002242212539943045	0.054186441284741704	TRUE			CASC18	L2_3_Cux2_Frem3	7.748127493768217	1.7724750226320425	0.4737889523852603	3.7410644838986427	1.8324249403172882e-4	0.0049248195876589445	TRUE
ENOX1	Id2_Lamp5_Crh	364.0390777413263	-0.579341153423523	0.18953531942473784	-3.0566395497255714	0.002238332619777179	0.054186441284741704	FALSE			BCAT2	L2_3_Cux2_Frem3	33.105230063231474	0.9225135262100774	0.24663669074219371	3.740374246159382	1.837464604262006e-4	0.004933583568616747	TRUE
GPC5	Id2_Lamp5_Crh	13.52730750173924	1.056549832295709	0.3458618501728122	3.054831956076673	0.0022518665658148476	0.0543671150377194	TRUE			CD74	L2_3_Cux2_Frem3	2.8562418493893467	3.640683180836279	0.9737578351718997	3.73879731626866	1.8490272453709604e-4	0.004955035717643377	TRUE
AP001439.2	Id2_Lamp5_Crh	9.905449808052857	1.4300293361896024	0.46819468606287185	3.054347643744017	0.002255505458106693	0.0544023558030681	TRUE			AIF1L	L2_3_Cux2_Frem3	2.896128088821	2.4126236795317078	0.645288613924517	3.738828839484104	1.8487954368531025e-4	0.004955035717643377	TRUE
ELAVL1	Id2_Lamp5_Crh	71.29940375172757	0.9736409663588326	0.31886020507416946	3.053504171623912	0.0022618557705678627	0.05450286434020861	FALSE			FGF23	L2_3_Cux2_Frem3	5.680162742255716	2.108025338049532	0.5641310447340127	3.7367653450865554	1.8640272867609828e-4	0.004990411276602569	TRUE
RP11-363J20.1	Id2_Lamp5_Crh	15.193181020357688	1.3549317140400645	0.44391173889272856	3.052254750955086	0.0022712924856769456	0.054677478893384056	TRUE			NUDT2	L2_3_Cux2_Frem3	33.02381579427684	1.2358767204601326	0.33079476246180994	3.7360830965478597	1.869089253191606e-4	0.004999137852123663	TRUE
LINC01090	Id2_Lamp5_Crh	5.219850433574167	1.4283813897109785	0.4682449661045742	3.050500257576661	0.002284604843953334	0.054944966593883454	TRUE			DOCK2	L2_3_Cux2_Frem3	118.83913071806492	1.6618090184855165	0.4448360367577489	3.735778761536159	1.871351442226211e-4	0.005000366435605606	FALSE
UBE2D1	Id2_Lamp5_Crh	17.029365528411336	-0.9064388018994443	0.2972527607902708	-3.0493873277731804	0.002293086297010615	0.054990015675862626	TRUE			RP11-403A3.3	L2_3_Cux2_Frem3	17.028098353805152	-1.771217663606793	0.47419401723290844	-3.735217230159252	1.8755321849889159e-4	0.005006714213941537	TRUE
TCF12	Id2_Lamp5_Crh	185.92481966381789	0.4076556692466868	0.13366098321822859	3.0499227181436073	0.002289002582423927	0.054990015675862626	FALSE			CMTM7	L2_3_Cux2_Frem3	18.15446106696921	1.6018312515889874	0.4288813441670885	3.7349054076945993	1.8778575715011663e-4	0.005008101692611187	TRUE
SNAP29	Id2_Lamp5_Crh	10.557772129199321	1.1028603197741456	0.3616432718830657	3.049580637935236	0.0022916110457290167	0.054990015675862626	TRUE			PHF21B	L2_3_Cux2_Frem3	15.389273572165145	1.8608822103704254	0.49844918230531216	3.7333438922778495	1.8895432455849623e-4	0.005034425692559511	TRUE
RPS6KL1	Id2_Lamp5_Crh	28.851895016230102	1.1688586578829754	0.3833671565166149	3.0489274785653624	0.0022965991443360673	0.05502140214894969	TRUE			NAGK	L2_3_Cux2_Frem3	33.252736576752824	0.8215800481869063	0.22017536504388088	3.731480349870957	1.9035786070765144e-4	0.005048745080159076	TRUE
RP11-91A18.4	Id2_Lamp5_Crh	2.5638340637558032	2.2311366116531404	0.7318915800809818	3.0484523560255625	0.002300233843580494	0.05505564493877608	TRUE			RAPGEF2	L2_3_Cux2_Frem3	862.4488585422397	-0.5737104673748324	0.15375777241244837	-3.7312615705427867	1.9052327660932177e-4	0.005048745080159076	FALSE
TMEM170B	Id2_Lamp5_Crh	22.304795669992338	-0.814352537632495	0.26741174942123935	-3.045313227242268	0.002324380966961307	0.05558031270040428	TRUE			WASF1	L2_3_Cux2_Frem3	429.75474453192874	-0.5635642060262508	0.15104176075142234	-3.7311813846882993	1.9058393780381282e-4	0.005048745080159076	FALSE
TRIM32	Id2_Lamp5_Crh	8.92925248591841	-1.1820415156396933	0.38822005650790964	-3.0447718911596477	0.002328568479809874	0.055627161272702105	TRUE			FER1L6-AS2	L2_3_Cux2_Frem3	15.137910236770134	1.7992642523877556	0.48209936616091603	3.732143990803742	1.8985691668403136e-4	0.005048745080159076	TRUE
RP11-1114A5.4	Id2_Lamp5_Crh	25.952630107032967	0.6986211212041361	0.22948163401098373	3.044344372982362	0.0023318804340100893	0.05565302404840141	TRUE			SNX29	L2_3_Cux2_Frem3	157.2210438609915	0.7314049263920566	0.19599925541995963	3.7316719638801943	1.9021309500108496e-4	0.005048745080159076	FALSE
UQCRHL	Id2_Lamp5_Crh	4.795552040182953	-2.4729973435849644	0.8125191204099614	-3.0436174133812366	0.002337522046330311	0.055702420467509964	TRUE			MARK4	L2_3_Cux2_Frem3	118.41877243438985	1.1505029869220003	0.3082654464739475	3.7321827667741316	1.8982768530025166e-4	0.005048745080159076	FALSE
PPP5C	Id2_Lamp5_Crh	18.78330026150404	-0.8901309482579813	0.2924692407603442	-3.0435027832119084	0.0023384127804017964	0.055702420467509964	TRUE			RP11-284N8.3	L2_3_Cux2_Frem3	15.615402072163382	-2.1253879700397365	0.5697802054763886	-3.7301892021024434	1.9133603474417494e-4	0.005056056665983695	TRUE
FBXO41	Id2_Lamp5_Crh	16.893751343092212	-0.8633806197031326	0.2837173711045313	-3.0431010140194528	0.002341537183497206	0.05572367421241587	TRUE			NAT8L	L2_3_Cux2_Frem3	60.75398821430045	-2.052844266548645	0.5503816169912616	-3.7298561637483574	1.915891100356527e-4	0.005056056665983695	TRUE
FAM210B	Id2_Lamp5_Crh	13.374248989557616	-1.156894847224097	0.38034970602399687	-3.0416609475467995	0.0023527674544685834	0.055937606412717826	TRUE			ELF2	L2_3_Cux2_Frem3	154.64922115521927	-0.48651708422102535	0.13043312883743827	-3.7300116048537215	1.914709514740383e-4	0.005056056665983695	FALSE
B3GAT1	Id2_Lamp5_Crh	39.39955569159687	-0.8981937567503399	0.2953855943881278	-3.040750035934861	0.0023598965857029148	0.056053718711215575	TRUE			RBM33	L2_3_Cux2_Frem3	126.59250936872232	-0.680677119111535	0.1824938693560183	-3.7298629346481524	1.9158396170876747e-4	0.005056056665983695	FALSE
CH17-189H20.1	Id2_Lamp5_Crh	61.55387410126667	0.9119937905289669	0.3000416561950285	3.0395572471316004	0.002369261698968498	0.056203192271905275	FALSE			TLDC1	L2_3_Cux2_Frem3	39.771834469776174	0.7491177638279654	0.20111236027592697	3.7248718219018104	1.954144887519758e-4	0.005152106711050191	TRUE
IFI16	Id2_Lamp5_Crh	1.9781615270591804	2.488752434915574	0.8188412633495885	3.039358843171841	0.0023708227529305975	0.056203192271905275	TRUE			MPPED1	L2_3_Cux2_Frem3	75.2012786289366	-0.826873999086167	0.22201820239258238	-3.724352283620655	1.958173277991922e-4	0.005157824695003224	TRUE
CREBRF	Id2_Lamp5_Crh	39.262078235060926	-0.8709144890550011	0.2865708610351384	-3.0390894800299058	0.0023729436250035318	0.056203192271905275	FALSE			PPP1R42	L2_3_Cux2_Frem3	29.708266775339577	1.0080831807416368	0.2707396175792208	3.7234416955865823	1.9652526157930755e-4	0.0051715603938934296	TRUE
RASSF1	Id2_Lamp5_Crh	4.801810131228996	1.548377168072133	0.5095456394766233	3.038740886218826	0.0023756909104759197	0.0562149269091193	TRUE			RAD21	L2_3_Cux2_Frem3	67.76661223062813	-1.0785120713068979	0.28982624600244766	-3.721236727807562	1.9824948166374367e-4	0.005211988268649853	TRUE
DYX1C1	Id2_Lamp5_Crh	10.174318983490839	1.2009445158088958	0.395265613789074	3.038322773125813	0.002378989921786523	0.05623968220405186	TRUE			ZBTB11	L2_3_Cux2_Frem3	59.80437969149482	-0.5948362890116431	0.15991261165222087	-3.719758453481439	1.9941339669131525e-4	0.005237623078248409	TRUE
ATP2B3	Id2_Lamp5_Crh	17.78369467175287	-1.1769350188528889	0.3874213231980164	-3.037868460976117	0.002382579306307373	0.05627124863070696	TRUE			CD151	L2_3_Cux2_Frem3	13.055898233755434	1.3409853009235833	0.36068580440454806	3.7178765688807744	2.0090438277270482e-4	0.005271791826474684	TRUE
GRM7	Id2_Lamp5_Crh	104.61648171635397	0.6128330455275367	0.20181719901467432	3.036574922848756	0.002392826336181019	0.05630020420021014	FALSE			DFFB	L2_3_Cux2_Frem3	26.432711721714945	-0.9280308651283738	0.2496540249043806	-3.7172677888282264	2.0138894686723297e-4	0.005274105247649616	TRUE
PLS1	Id2_Lamp5_Crh	20.72937059740332	0.8550391558942773	0.28151534914684895	3.0372736637115185	0.002387286116348593	0.05630020420021014	TRUE			LINC00504	L2_3_Cux2_Frem3	39.99295938402811	1.2178495273237322	0.32763877514840656	3.717049444993492	2.015630070128567e-4	0.005274105247649616	TRUE
PPP2R4	Id2_Lamp5_Crh	20.088515522249523	-1.115796324602255	0.3674474105083667	-3.03661501671366	0.0023925081194326207	0.05630020420021014	TRUE			MBTPS1	L2_3_Cux2_Frem3	104.53680930745047	-0.5868234972764578	0.15785732933568716	-3.7174295279540956	2.0126010212648623e-4	0.005274105247649616	FALSE
SLC35F2	Id2_Lamp5_Crh	18.722435905653434	1.1133112332901631	0.36659551640882476	3.03689266087097	0.0023903055777161554	0.05630020420021014	TRUE			TRIQK	L2_3_Cux2_Frem3	60.3287227597918	-0.7933597257663428	0.21347330878753976	-3.7164352315161686	2.0205340627201554e-4	0.005281813381654244	TRUE
GRPR	Id2_Lamp5_Crh	10.68958270403709	-1.035186926960551	0.34102934337478297	-3.0354775830034826	0.0024015507524524733	0.056427933730277983	TRUE			ZNF765	L2_3_Cux2_Frem3	10.72364291208274	1.4049109292745898	0.3780500196886141	3.7162038251757354	2.0223845584499593e-4	0.005281813381654244	TRUE
MCOLN1	Id2_Lamp5_Crh	6.288404996561988	1.4209294628032891	0.46813109802261743	3.0353237988360218	0.0024027757392759775	0.056427933730277983	TRUE			USP18	L2_3_Cux2_Frem3	6.145576324956261	1.5227743737185209	0.4098012194601637	3.7158854132364243	2.024933417785247e-4	0.005283495134119625	TRUE
U2AF2	Id2_Lamp5_Crh	7.624818710415865	-1.4196673366311854	0.4677641242736344	-3.0350068826584553	0.0024053019783726566	0.05643417160535245	TRUE			GRIP2	L2_3_Cux2_Frem3	4.217594919793358	2.565822118766022	0.6906507393781854	3.7150790876964996	2.0314014858639087e-4	0.005286803441695045	TRUE
SULF2	Id2_Lamp5_Crh	6.148950096502972	1.3908589546447883	0.4584787339520085	3.0336389708979983	0.002416233954329837	0.056637431395201936	TRUE			WDR36	L2_3_Cux2_Frem3	46.29600906159909	-0.7632080510288268	0.2054352375252731	-3.7150785825383794	2.0314055441464075e-4	0.005286803441695045	TRUE
RP4-548D19.3	Id2_Lamp5_Crh	3.233183149910978	-1.6272863082550253	0.5365475845400284	-3.0328834853483975	0.0024222910635382845	0.056726148320984736	TRUE			RP11-400G3.5	L2_3_Cux2_Frem3	4.464706044766052	3.425213626083161	0.9219919713473702	3.715014590721068	2.0319196960076857e-4	0.005286803441695045	TRUE
KIAA1551	Id2_Lamp5_Crh	21.192396171327598	-0.7428153230418032	0.245101690537025	-3.030641369360909	0.002440349157287808	0.05709547925260809	TRUE			RAB27B	L2_3_Cux2_Frem3	215.02783690305202	0.7943099961547098	0.21388367417599957	3.7137476678144763	2.0421241811217536e-4	0.005308374534919678	FALSE
DMTF1	Id2_Lamp5_Crh	45.69179002074507	-0.6451006374186817	0.21288367371260283	-3.0302964345193533	0.0024431381858211147	0.05710721130228306	FALSE			DHX33	L2_3_Cux2_Frem3	21.33648375526565	1.2569248852141983	0.33851007468409866	3.7131092372573384	2.0472846705822727e-4	0.005316805957235011	TRUE
MSL3	Id2_Lamp5_Crh	3.0030230593814053	-1.8022652501221372	0.5950748375127483	-3.028636293302399	0.00245660238579951	0.05736821511608883	TRUE			GLIPR1	L2_3_Cux2_Frem3	13.011782997388053	-1.657324408468165	0.44643360816279937	-3.7123647910123165	2.0533175632849154e-4	0.005327485120231096	TRUE
RP11-598F7.3	Id2_Lamp5_Crh	3.1143429411257757	2.081832007277728	0.6876216728845996	3.027583465402366	0.0024651762571628933	0.057514635592349976	TRUE			GSAP	L2_3_Cux2_Frem3	43.09525324722322	-0.7656064300813274	0.20634939860911694	-3.7102430888669495	2.0706032986025016e-4	0.00536731337290084	TRUE
CECR5	Id2_Lamp5_Crh	15.867421625977677	0.9813753407949293	0.3241764482732666	3.02728759606766	0.0024675906398801636	0.05751721076934491	TRUE			SFPQ	L2_3_Cux2_Frem3	133.8162160272067	-1.0788014016394682	0.29084418661212375	-3.7092073739062963	2.0790909379865894e-4	0.005384282563585065	FALSE
CEP68	Id2_Lamp5_Crh	35.36606209163643	0.592137847210144	0.1956777862872465	3.026086192230892	0.0024774167031872156	0.05769237927086348	TRUE			AP006621.5	L2_3_Cux2_Frem3	35.12508886219011	0.8446159694582867	0.22776559248235806	3.708268488901403	2.0868132877645891e-4	0.005399240051253605	TRUE
CAMK4	Id2_Lamp5_Crh	33.28832823948691	0.7356899669012896	0.24319344209419264	3.0251225549755794	0.002485323976296631	0.05782257944479879	TRUE			SLC35E3	L2_3_Cux2_Frem3	92.07418160329833	0.6833231737144377	0.18428401120712687	3.707989473630534	2.0891133818423573e-4	0.005400153658786544	TRUE
HYOU1	Id2_Lamp5_Crh	10.527298804421546	-1.6057175996089073	0.5311156944160403	-3.023291566208352	0.0025004120863874467	0.05806538355774532	TRUE			FAM84A	L2_3_Cux2_Frem3	95.50868821020417	-1.0846459398864186	0.2926343940439676	-3.7064882391215197	2.1015299040590458e-4	0.005427191193573714	FALSE
RP11-141M1.3	Id2_Lamp5_Crh	5.214162095160202	1.3141698626291072	0.4346720010091062	3.023359819768046	0.0024998481483434654	0.05806538355774532	TRUE			GRK4	L2_3_Cux2_Frem3	152.35291089210085	0.8184508013634242	0.22083275408117958	3.7062020295347864	2.1039049600672907e-4	0.005428270509062919	FALSE
FAM189A1	Id2_Lamp5_Crh	94.91306677390853	0.6435598586306626	0.2129841132322605	3.021633157816126	0.0025141503353290286	0.0582759971877009	FALSE			RP11-516C1.1	L2_3_Cux2_Frem3	119.05812195745278	1.3892588905044168	0.3750885287629404	3.7038159900177643	2.1238033942174616e-4	0.005474517745540475	TRUE
ENDOV	Id2_Lamp5_Crh	15.676074033532288	1.338148940353232	0.4428451990769569	3.021708134450591	0.0025135277418987232	0.0582759971877009	TRUE			RP11-51J9.5	L2_3_Cux2_Frem3	17.181185954668084	1.928412956009193	0.5207067933097107	3.7034526547115623	2.1268488979894984e-4	0.005477277719093475	TRUE
DACH2	Id2_Lamp5_Crh	4.698368968833059	1.7497309960010918	0.5792614968925142	3.0206236827195267	0.0025225465947107243	0.05841637587231774	TRUE			FGFR2	L2_3_Cux2_Frem3	51.46235756539517	-0.9021256187410543	0.24361654397548999	-3.703055646466343	2.1301813394984198e-4	0.005480153990410538	TRUE
ZMYND19	Id2_Lamp5_Crh	2.9449797637119635	-2.218716550790252	0.7346844482085564	-3.019958508990271	0.0025280931546164845	0.05843640510356103	TRUE			C15orf41	L2_3_Cux2_Frem3	74.9338157786513	-0.6417197141206735	0.17330431387781756	-3.7028490506768152	2.1319174198345005e-4	0.005480153990410538	FALSE
UTP14C	Id2_Lamp5_Crh	9.754241379752422	-1.30637167067902	0.43253976574714126	-3.0202348411191235	0.002525787602408189	0.05843640510356103	TRUE			GMDS-AS1	L2_3_Cux2_Frem3	241.27048471402443	0.7484229832275034	0.20213878131760943	3.7025205076879733	2.1346809922713277e-4	0.005482177037188661	FALSE
RP1-167A14.2	Id2_Lamp5_Crh	23.01823363142065	0.8296004816361287	0.2747335811119161	3.0196544531561313	0.002530632241283728	0.058440983599821444	TRUE			PRSS12	L2_3_Cux2_Frem3	18.838876866492377	-1.70580560437554	0.46075239266974	-3.70221757176687	2.1372321489030748e-4	0.005483651330432534	TRUE
ARL15	Id2_Lamp5_Crh	135.42544174813398	0.4185712905151597	0.13871316674684878	3.01753107027721	0.0025484291510617287	0.05848558428528281	FALSE			DMGDH	L2_3_Cux2_Frem3	91.8734390986269	0.7893399154114168	0.21322418333480694	3.701924908639404	2.1396995126306365e-4	0.00548490810372674	FALSE
ARHGAP26-AS1	Id2_Lamp5_Crh	6.948848742220416	1.664503704272595	0.5514348104175287	3.0184958817022927	0.002540328544370379	0.05848558428528281	TRUE			SERPINE2	L2_3_Cux2_Frem3	222.5478093900833	-1.1247948277832982	0.3038692940450165	-3.7015744921455154	2.1426572980308772e-4	0.005487418542768643	FALSE
GPR63	Id2_Lamp5_Crh	39.752061455190855	-0.7242081018890668	0.24002146748979303	-3.017263870032225	0.002550676751743386	0.05848558428528281	FALSE			ERCC6L2	L2_3_Cux2_Frem3	160.017279825483	-0.5245532676464532	0.14176990384063595	-3.700032612253905	2.1557176254222225e-4	0.005515773437150439	FALSE
IFIT3	Id2_Lamp5_Crh	19.92867029376896	0.9531274802179043	0.3159260169763573	3.0169325380037715	0.0025534663256925713	0.05848558428528281	TRUE			STK36	L2_3_Cux2_Frem3	32.491878066577684	-0.7523392546392589	0.20336554571279541	-3.6994430497177526	2.1607311777576272e-4	0.005523505985832769	TRUE
PDZD8	Id2_Lamp5_Crh	32.585421394209625	-0.6937739413130641	0.22990078386395815	-3.017710203735534	0.0025469233536357687	0.05848558428528281	TRUE			CDC25C	L2_3_Cux2_Frem3	6.672728514258723	1.7120266373924526	0.46284681139275474	3.698905545531975	2.165311572571888e-4	0.005525030522249667	TRUE
SUOX	Id2_Lamp5_Crh	8.116530974901929	1.1892980404448752	0.39417465593884166	3.0171854596085477	0.0025513366584444482	0.05848558428528281	TRUE			HABP2	L2_3_Cux2_Frem3	2.8110987752321135	-3.1290766720883125	0.8458945023938238	-3.699133477322809	2.163368117184961e-4	0.005525030522249667	TRUE
MEG3	Id2_Lamp5_Crh	1191.0168038098952	0.9854070233671721	0.32658823327911246	3.017276567110771	0.0025505699070761433	0.05848558428528281	FALSE			RNF130	L2_3_Cux2_Frem3	334.33669971637164	0.4798147808167074	0.12975346785440292	3.69789562275985	2.173942396580414e-4	0.0055419546242237465	FALSE
HLF	Id2_Lamp5_Crh	77.53548539031014	-0.6314257423241745	0.2093112517335777	-3.0166832269862214	0.0025555671818420834	0.05848558428528281	FALSE			ZNF665	L2_3_Cux2_Frem3	15.554354237581775	1.3989086610831671	0.37833047938020703	3.697583825059254	2.1766135459112555e-4	0.00554366880710694	TRUE
CEACAM1	Id2_Lamp5_Crh	15.29972583138709	1.2120976435706985	0.4018418223694032	3.016355133031542	0.002558334323006282	0.05848558428528281	TRUE			ACSBG2	L2_3_Cux2_Frem3	10.653023288785146	1.6980658696185327	0.459333628427802	3.6968028564131887	2.1833175821323376e-4	0.005555641876882799	TRUE
ZNF324	Id2_Lamp5_Crh	8.819144174656028	1.1218105632588915	0.37187808326594796	3.0166084363101082	0.002556197724693794	0.05848558428528281	TRUE			NPY	L2_3_Cux2_Frem3	11.351281654725739	2.8061621430665804	0.7592005564439704	3.6962066469107984	2.1884486426056635e-4	0.0055635940926957545	TRUE
DDX17	Id2_Lamp5_Crh	132.19639050268526	-0.6009028606504483	0.19913225429773262	-3.0176068802596303	0.0025477917923357246	0.05848558428528281	FALSE			EPN2	L2_3_Cux2_Frem3	153.82917473030412	0.7763110129023552	0.21014589506417286	3.6941526393617674	2.20621253239211e-4	0.005603618204984209	FALSE
SECISBP2	Id2_Lamp5_Crh	47.06325522235425	0.8307230689271494	0.27549458489742296	3.0153880129312123	0.002566506954727692	0.05853691819813122	TRUE			RP11-267N12.1	L2_3_Cux2_Frem3	19.997396789030976	2.6664876263058495	0.7220465818384036	3.692957896866851	2.216607327273345e-4	0.005624869243298581	TRUE
MRPL16	Id2_Lamp5_Crh	11.787243912482884	1.1882112234248186	0.3940662942562998	3.0152571806915534	0.002567614381787922	0.05853691819813122	TRUE			RANBP2	L2_3_Cux2_Frem3	176.51533455256975	-0.5255642812464646	0.1423307398446737	-3.692556378334123	2.2201110284108532e-4	0.005628610556124627	FALSE
RP11-689B22.2	Id2_Lamp5_Crh	3.0058235730183855	2.0791242230665645	0.6894098820630609	3.0158027570547437	0.002562999247184024	0.05853691819813122	TRUE			KLK10	L2_3_Cux2_Frem3	2.1093572170441974	2.720203743746971	0.7368003910370324	3.691914088045388	2.2257265462799651e-4	0.00563769419978275	TRUE
NBL1	Id2_Lamp5_Crh	7.533081980354875	-1.658782051762285	0.5504099996680835	-3.0137207768074505	0.002580651980162316	0.05878047083282122	TRUE			C2orf72	L2_3_Cux2_Frem3	65.75965963691262	-0.7902653605981826	0.21407241790367407	-3.6915795520830597	2.2286566589962162e-4	0.005639965428277285	TRUE
HSDL1	Id2_Lamp5_Crh	13.321046362667195	-0.8582997893812486	0.284945633618848	-3.0121528043112136	0.002594019850382144	0.059031095300765585	TRUE			TBC1D4	L2_3_Cux2_Frem3	71.83936696212744	-0.7829634030973344	0.21218907956022948	-3.689932605014631	2.2431347065821723e-4	0.005671429737626538	TRUE
MLLT3	Id2_Lamp5_Crh	118.089354724694	-0.4365543125836302	0.14496921177378447	-3.011358806757164	0.0026008132583395997	0.05913178705026391	FALSE			NEK5	L2_3_Cux2_Frem3	54.3908616230697	1.3737841405305231	0.37245444485898915	3.688462198512992	2.2561353690476684e-4	0.0056991047901553855	TRUE
NFIB	Id2_Lamp5_Crh	556.3418739351472	-0.41667164795222417	0.13839330127972183	-3.0107790196437585	0.0026057841625171164	0.059137087120979356	FALSE			CCDC125	L2_3_Cux2_Frem3	45.96002603772487	0.6529232738243784	0.1770734094174732	3.6873027744387543	2.2664363023413783e-4	0.005719916040194765	TRUE
RP4-800J21.3	Id2_Lamp5_Crh	1.960651545787449	2.634433204978239	0.874951739495754	3.0109468740487295	0.0026043441413958063	0.059137087120979356	TRUE			BRPF3	L2_3_Cux2_Frem3	30.324495983259183	-0.9237446630917426	0.25058190031965477	-3.6863981872328684	2.2745037701060391e-4	0.005729848916227166	TRUE
LINC00884	Id2_Lamp5_Crh	26.008651444944867	0.608397147553303	0.20210489668672965	3.010303844821444	0.002609864630358796	0.059171038919115744	TRUE			OGDHL	L2_3_Cux2_Frem3	23.388868494348625	-0.9322031296395099	0.25287304702786567	-3.6864471741695137	2.274066195773772e-4	0.005729848916227166	TRUE
RP11-618P17.4	Id2_Lamp5_Crh	15.02232034066231	-1.1875556619670373	0.3945298124254524	-3.01005304178738	0.0026120207053703555	0.059171038919115744	TRUE			CEP97	L2_3_Cux2_Frem3	57.837938568474804	-0.7862332293941604	0.21329539693226054	-3.68612375467182	2.2769565924983865e-4	0.005730822872008642	TRUE
ZNF133	Id2_Lamp5_Crh	30.241791962610275	-0.6723718181418791	0.22348291603408543	-3.008604997973668	0.0026245009580165837	0.05939985667808341	TRUE			C11orf97	L2_3_Cux2_Frem3	7.167465086671772	1.761237808840337	0.4779148440841965	3.6852544561893783	2.2847426029379622e-4	0.005745205878067754	TRUE
PPP1R26-AS1	Id2_Lamp5_Crh	5.051702281493371	1.4153865052855201	0.47062936976496217	3.0074334417173767	0.002634638114890663	0.05957527708345155	TRUE			QPCTL	L2_3_Cux2_Frem3	22.04034438137018	1.4008845006634343	0.38020098722898793	3.6845893296423973	2.2907167815198407e-4	0.005755010928644412	TRUE
RP11-464F9.21	Id2_Lamp5_Crh	10.545954510892857	1.0811946350701729	0.35959959726083257	3.006662530508724	0.002641328110743055	0.059672502223158036	TRUE			C12orf4	L2_3_Cux2_Frem3	60.13005554827244	-1.0509152468054546	0.28525596760633726	-3.6841130989264794	2.2950032978473616e-4	0.005760562123899948	TRUE
HCFC1	Id2_Lamp5_Crh	6.214317971598992	-1.7267863327281956	0.5745201634001991	-3.0056148464981747	0.002650444842778533	0.05982432645128689	TRUE			RP1-69D17.4	L2_3_Cux2_Frem3	22.203106389823855	1.062951613986522	0.28857821716292786	3.683409040490371	2.301354267796733e-4	0.005771280467595858	TRUE
HPCAL1	Id2_Lamp5_Crh	102.08037637920508	-0.9900196570870761	0.3294208966219142	-3.005333502638571	0.002652897933596293	0.05982560434895922	FALSE			ST7L	L2_3_Cux2_Frem3	75.20836538813462	-0.6045486014905312	0.16415782605754672	-3.6827278723744934	2.3075144508759754e-4	0.0057815014281387585	TRUE
LRRC4	Id2_Lamp5_Crh	21.516972274467754	-1.1422327620864607	0.3801989468257309	-3.0043028041579976	0.0026619025278806323	0.05997448980687013	TRUE			PVRL3	L2_3_Cux2_Frem3	339.08733321379	-0.864980844687218	0.23496030636344523	-3.681391372333478	2.3196461611687215e-4	0.005806652159402135	FALSE
ENHO	Id2_Lamp5_Crh	5.379117544586463	-1.6979188321073226	0.5652908352784483	-3.003619953029965	0.0026678835632356944	0.06004164814376318	TRUE			GCK	L2_3_Cux2_Frem3	7.9687611696949325	2.4044501603234685	0.6532707927453305	3.6806331876845646	2.326554956560142e-4	0.005818695065387926	TRUE
MAF	Id2_Lamp5_Crh	46.88984345648131	-1.0610846651803996	0.3532928899241463	-3.0034135852782646	0.002669693536275322	0.06004164814376318	FALSE			AP002954.4	L2_3_Cux2_Frem3	37.460352770290946	-1.5148639061806177	0.41161008490872153	-3.6803371970746372	2.3292573447345082e-4	0.0058202055597798485	TRUE
ADAP1	Id2_Lamp5_Crh	5.486545354919203	-2.303044770714034	0.7670431985776339	-3.0024968280595976	0.002677747639046461	0.06016857971301157	TRUE			PMVK	L2_3_Cux2_Frem3	21.159539420593727	1.0256592820179098	0.2788045975169727	3.6787746369766054	2.3435723740487306e-4	0.005845442748796366	TRUE
SGCD	Id2_Lamp5_Nmbr	53.01841698273014	1.5708362128159041	0.18769121313658976	8.369258137155036	5.798210707802039e-17	1.3804959874205876e-12	FALSE			ITPKB	L2_3_Cux2_Frem3	4.221264458068412	-2.434525811014013	0.6617761470786655	-3.6787754012606024	2.3435653521028987e-4	0.005845442748796366	TRUE
NCKAP5	Id2_Lamp5_Nmbr	20.20864578242395	1.9087873803969628	0.2803960567177926	6.807468702450694	9.93309104843104e-12	1.09019062362894e-7	TRUE			EGR1	L2_3_Cux2_Frem3	32.81088224769715	-1.9915879724792092	0.5414472680857874	-3.678267653875502	2.3482346915284483e-4	0.005851809290586976	TRUE
GRIA2	Id2_Lamp5_Nmbr	376.02450250008894	-0.9154909919182344	0.13541449345890777	-6.760657360477037	1.3736704065214079e-11	1.09019062362894e-7	FALSE			PKN1	L2_3_Cux2_Frem3	25.999022072507085	1.517202247491941	0.41261044494849425	3.6770815331185616	2.359176517159848e-4	0.005873798912023836	TRUE
RP11-77K12.4	Id2_Lamp5_Nmbr	18.902602069099103	2.9891226936668995	0.4482144793519079	6.6689561166988565	2.5762926542240065e-11	1.5334737951104844e-7	TRUE			LYNX1	L2_3_Cux2_Frem3	60.97130889287807	-1.482253774871451	0.4033318997322354	-3.6750224216222223	2.378285274646609e-4	0.005916064607856354	TRUE
MIR181A1HG	Id2_Lamp5_Nmbr	32.03574988958532	-1.5541297221181798	0.2377062278327911	-6.538026943119875	6.233569684971822e-11	2.968301212589882e-7	FALSE			ZNF329	L2_3_Cux2_Frem3	43.55785030773115	0.7939574186988226	0.21621898559993422	3.6720060289611505	2.4065400366197914e-4	0.005980985166280156	TRUE
KIAA1109	Id2_Lamp5_Nmbr	96.92571660239082	-1.374640932739818	0.21592487854900588	-6.36629249013486	1.9365198832424287e-10	7.68443365001983e-7	FALSE			TMCC1-AS1	L2_3_Cux2_Frem3	21.41514711953097	0.8725005783552097	0.2376599762431957	3.671213774179571	2.4140131931146277e-4	0.005983473630404586	TRUE
ANOS1	Id2_Lamp5_Nmbr	26.87770955052785	-1.8282359010270728	0.29388809589194864	-6.220857280654351	4.94445773508409e-10	1.6817513459231013e-6	FALSE			WBSCR27	L2_3_Cux2_Frem3	5.141656605333426	2.121588603903975	0.5778694889086983	3.671397512110524	2.412278099012865e-4	0.005983473630404586	TRUE
TRPC3	Id2_Lamp5_Nmbr	62.65028275437704	-1.8247446688344053	0.2956587462610838	-6.171793298558637	6.751973626876791e-10	1.9559030809228483e-6	FALSE			PSPC1	L2_3_Cux2_Frem3	268.5975969834992	-0.5996336321329929	0.16331434152413285	-3.6716532457401208	2.4098650746968108e-4	0.005983473630404586	FALSE
FAT1	Id2_Lamp5_Nmbr	38.77651908089487	-1.6600262413996598	0.26959724421098263	-6.157430304074432	7.393476302367019e-10	1.9559030809228483e-6	FALSE			FBXO8	L2_3_Cux2_Frem3	11.155495835904468	-1.447342903895051	0.39462317700444605	-3.667658131186614	2.44782166426877e-4	0.006061855507157018	TRUE
CDH4	Id2_Lamp5_Nmbr	23.658120334119804	1.91043751831615	0.31875427230020253	5.993449137261763	2.0543643880271377e-9	4.891236171453812e-6	TRUE			LINC01185	L2_3_Cux2_Frem3	4.003804808336912	1.908906559507143	0.5207397960137692	3.6657589339622287	2.466061471965112e-4	0.006091763822964075	TRUE
RP11-983P16.4	Id2_Lamp5_Nmbr	18.558693439284724	2.288169081259074	0.4066654871971471	5.626661600987531	1.8373066055192352e-8	3.932099498749722e-5	TRUE			RP11-1391J7.1	L2_3_Cux2_Frem3	13.172897214083102	1.2253305512898858	0.3342368281288121	3.666054869386367	2.463210960759186e-4	0.006091763822964075	TRUE
RP11-895K13.2	Id2_Lamp5_Nmbr	22.72623761894461	2.63232481381321	0.4689208156191054	5.613580643328472	1.981821747448304e-8	3.932099498749722e-5	TRUE			NCOA5	L2_3_Cux2_Frem3	42.76678913801277	-0.827920447849197	0.22585512436001887	-3.665714692970484	2.4664878761135914e-4	0.006091763822964075	TRUE
CADM2	Id2_Lamp5_Nmbr	821.4123807594667	-0.6924371901300852	0.12471438883680007	-5.552183646076325	2.8212297446489162e-8	5.166973768488158e-5	FALSE			MAN1B1-AS1	L2_3_Cux2_Frem3	8.183388120866033	1.9537419392736504	0.5331340390136129	3.6646355255957763	2.476910565757899e-4	0.006112063296428923	TRUE
RP11-1379J22.2	Id2_Lamp5_Nmbr	13.000184829910697	2.931977090733629	0.536331532840854	5.46672517128251	4.5842597814518254e-8	7.796188652613322e-5	TRUE			PRKACB	L2_3_Cux2_Frem3	528.3117639585455	-0.849677895264672	0.23190098943469628	-3.663968391579212	2.483374450556538e-4	0.0061212275442524295	FALSE
EYA4	Id2_Lamp5_Nmbr	83.3263306493574	-0.9498213477530097	0.1743402544862256	-5.448089717157399	5.09136765014768e-8	8.081358158824408e-5	FALSE			RP13-497K6.1	L2_3_Cux2_Frem3	2.1802772435118984	-3.4092593069921326	0.9305262741026499	-3.6637969306990725	2.485038294933745e-4	0.0061212275442524295	TRUE
LIPE	Id2_Lamp5_Nmbr	11.351608261205786	2.443354947293555	0.45117519083751345	5.415534800922834	6.110578503253428e-8	9.092922723997553e-5	TRUE			JAKMIP2-AS1	L2_3_Cux2_Frem3	126.46805186891395	1.4648070695562538	0.4000366793204014	3.6616819038812336	2.505648550732902e-4	0.0061555950578501125	FALSE
AP000462.2	Id2_Lamp5_Nmbr	12.239862107697759	3.3631426855720963	0.6240225237103209	5.389457203524451	7.06708061485908e-8	9.897654256422343e-5	TRUE			SLC30A8	L2_3_Cux2_Frem3	8.73059775096525	1.710624476476692	0.4671507868408903	3.6618250994390897	2.504248111912044e-4	0.0061555950578501125	TRUE
PHYHIPL	Id2_Lamp5_Nmbr	70.45946971584925	-0.9683117646504877	0.18091089608467234	-5.352423682635929	8.678390860063325e-8	1.1479100443735983e-4	FALSE			RP11-33N16.2	L2_3_Cux2_Frem3	14.620512327864603	1.7000069685082058	0.4642332615959523	3.661967181463648	2.5028592889373476e-4	0.0061555950578501125	TRUE
RP11-640N11.2	Id2_Lamp5_Nmbr	12.616851377570198	3.2133009693043935	0.6083925350413829	5.281624583190891	1.2804336661232261e-7	1.6045181661435734e-4	TRUE			GFAP	L2_3_Cux2_Frem3	5.570257763346655	3.3130648918989962	0.9051339465632308	3.6603034329654904	2.519167484376262e-4	0.006183330030677876	TRUE
NXPH2	Id2_Lamp5_Nmbr	35.71742710358026	-1.3036794518555805	0.24770060779785438	-5.263125768829354	1.4162662336869564e-7	1.6741447746689367e-4	FALSE			SPESP1	L2_3_Cux2_Frem3	33.3821706516568	0.9507903976107205	0.2599503249335994	3.657584955331702	2.546028837212637e-4	0.006243736147562308	TRUE
SPDYE16	Id2_Lamp5_Nmbr	17.190002667820686	2.7149288229112796	0.5165930084643634	5.255450186950345	1.4766281770778977e-7	1.6741447746689367e-4	TRUE			VSTM2A	L2_3_Cux2_Frem3	175.8942427759639	-1.1904656802614713	0.32556404416263685	-3.656625175926274	2.555576429028628e-4	0.00625608718760265	FALSE
PRKCA-AS1	Id2_Lamp5_Nmbr	21.978511404608025	2.5507085550072435	0.4868368512188213	5.239349791663084	1.6114334592911333e-7	1.743937237830118e-4	TRUE			CFAP47	L2_3_Cux2_Frem3	12.59749877790389	1.2657450543326334	0.3461466550582943	3.656672788357496	2.5551020047525854e-4	0.00625608718760265	TRUE
KIF26B	Id2_Lamp5_Nmbr	29.9133418709714	1.378214949354683	0.26352000292414324	5.230020241580732	1.694914807068244e-7	1.754531593108166e-4	FALSE			SFT2D2	L2_3_Cux2_Frem3	15.9333496096162	1.259387738757772	0.3444525370305286	3.6562010824909486	2.559805867117012e-4	0.006260914949766971	TRUE
NETO1	Id2_Lamp5_Nmbr	128.59141869355335	-0.8626708501458207	0.16522476211810289	-5.221195897556702	1.7777136486548046e-7	1.7635660108675935e-4	FALSE			RSG1	L2_3_Cux2_Frem3	2.1755872420047577	2.2601405577227776	0.6185650345580999	3.6538446750993807	2.583425869790756e-4	0.006307561613073627	TRUE
IL1RAPL2	Id2_Lamp5_Nmbr	112.26493703001508	0.8369777277697699	0.1609461102654484	5.200360085679254	1.9890280117366808e-7	1.8942707172575453e-4	FALSE			OR5V1	L2_3_Cux2_Frem3	4.238496011367392	3.139214254614961	0.8591129425918107	3.6540181144803126	2.5816804159791356e-4	0.006307561613073627	TRUE
FAM65B	Id2_Lamp5_Nmbr	45.285255881111524	1.0863276653376464	0.20964009704393285	5.181869693134096	2.1967266724668833e-7	2.0116102055678473e-4	FALSE			AC096669.3	L2_3_Cux2_Frem3	3.8062247671899136	2.8257725611338405	0.77381842147768	3.651725628006837	2.60484100982112e-4	0.0063506482185733916	TRUE
P2RY14	Id2_Lamp5_Nmbr	20.22825975646607	1.9812322966067673	0.3835290758755622	5.165794254539355	2.394200419477147e-7	2.0358399209761214e-4	TRUE			ZNF19	L2_3_Cux2_Frem3	23.21730516190014	1.028973355246584	0.2817834621173118	3.6516456555502286	2.6056524634902363e-4	0.0063506482185733916	TRUE
THSD4	Id2_Lamp5_Nmbr	8.134685797517676	1.7784678150491569	0.3438999713029322	5.171468343864887	2.3226162380859668e-7	2.0358399209761214e-4	TRUE			AC019117.1	L2_3_Cux2_Frem3	13.300510620972059	1.6810486520400745	0.4604439979413473	3.6509296669216464	2.6129279267996875e-4	0.0063627891990971144	TRUE
SEZ6L	Id2_Lamp5_Nmbr	60.776633913132045	-1.23681496365909	0.24057133434130767	-5.14115685081737	2.7305197972102764e-7	2.241756753509637e-4	FALSE			LRPPRC	L2_3_Cux2_Frem3	140.12155399234706	-0.497638447985304	0.13637525611525356	-3.6490376785414753	2.6322449894534814e-4	0.0063999353630778775	FALSE
MARCH3	Id2_Lamp5_Nmbr	17.724486007025078	1.5978061218068305	0.31163282685929167	5.127207354597053	2.9407157836024745e-7	2.333850069726377e-4	TRUE			GATA2-AS1	L2_3_Cux2_Frem3	3.765948211424935	3.3624271018771212	0.9214694551588659	3.6489837867685178	2.632797176691613e-4	0.0063999353630778775	TRUE
NCALD	Id2_Lamp5_Nmbr	41.39548389623166	-1.375439504502176	0.2708113133765874	-5.078958804758293	3.7950898247286096e-7	2.9147514076439826e-4	FALSE			WDR66	L2_3_Cux2_Frem3	54.02216708682081	0.9066299517825659	0.24853418155081994	3.6479084934125225	2.643837601371932e-4	0.006417641866877878	TRUE
LINC01322	Id2_Lamp5_Nmbr	24.13967165201568	1.391721557026384	0.2744367106163621	5.071193113708048	3.9532936058766504e-7	2.9413739831974116e-4	TRUE			SMCHD1	L2_3_Cux2_Frem3	158.77283096505263	-0.5238758647678038	0.14361325876837466	-3.6478238100058173	2.644708917594972e-4	0.006417641866877878	FALSE
ANGPTL1	Id2_Lamp5_Nmbr	15.670118260876928	2.3393426225007636	0.4632317040114829	5.050048609027793	4.4169765421996763e-7	3.180630504060217e-4	TRUE			CTC-367J11.1	L2_3_Cux2_Frem3	5.0493130022045065	1.5062755343642744	0.4129850534714929	3.6472882534191955	2.6502255518620117e-4	0.006425406984829087	TRUE
PRKG2	Id2_Lamp5_Nmbr	16.845561968660324	-1.4914253381865799	0.2962838547649174	-5.033771885308877	4.809219124959797e-7	3.180630504060217e-4	TRUE			SREK1	L2_3_Cux2_Frem3	104.00382599423037	-0.8571455898938796	0.2350850444508012	-3.646108547212427	2.6624154861303636e-4	0.0064493236614246085	FALSE
CBLN4	Id2_Lamp5_Nmbr	36.16634353027377	-2.020788301244867	0.401231262214504	-5.036467722110159	4.742010296736416e-7	3.180630504060217e-4	FALSE			RIMS3	L2_3_Cux2_Frem3	90.95070826126273	-0.9244214084838588	0.2535750609384583	-3.6455533326607874	2.668170703980421e-4	0.006457625012705144	FALSE
CBR3	Id2_Lamp5_Nmbr	4.993568007735226	2.9774679145533383	0.5908134246277915	5.039607751684253	4.6648693354631485e-7	3.180630504060217e-4	TRUE			AC073957.15	L2_3_Cux2_Frem3	44.20695144315417	2.872508976440869	0.7880780501524904	3.644954932934686	2.674386625865822e-4	0.006467025933305532	TRUE
TBC1D19	Id2_Lamp5_Nmbr	47.22012017718543	1.550654876753505	0.3119611347877135	4.970666867873495	6.672300744051744e-7	4.282985572981199e-4	FALSE			MEG3	L2_3_Cux2_Frem3	9844.626686146312	0.8314811500146582	0.22817848177485853	3.6439945762943258	2.684390783896834e-4	0.006479918431867936	FALSE
OCA2	Id2_Lamp5_Nmbr	28.467572517232743	-1.7306640291170605	0.3485046156998017	-4.9659716145849755	6.835795361975956e-7	4.282985572981199e-4	FALSE			MBP	L2_3_Cux2_Frem3	116.89089973137095	0.5493652589600516	0.15075108806457674	3.6441876872206844	2.6823763092445705e-4	0.006479918431867936	FALSE
PHYKPL	Id2_Lamp5_Nmbr	12.412034502005845	1.583636389925336	0.32051864521461465	4.940855746051703	7.778043952113328e-7	4.7483961142529794e-4	TRUE			SIL1	L2_3_Cux2_Frem3	269.7545567962809	0.6625381910404987	0.18186982951028388	3.6429252329784325	2.6955715423145326e-4	0.006501249765011815	FALSE
RP11-138A9.2	Id2_Lamp5_Nmbr	9.172700686200391	1.9520410461183189	0.39620715561662123	4.926819262212308	8.357899829988751e-7	4.974830926305054e-4	TRUE			GABRA2	L2_3_Cux2_Frem3	529.6453219831653	0.8211221763972304	0.2254856703786775	3.641571435640452	2.709789090344117e-4	0.006528643295359196	FALSE
MGAT4C	Id2_Lamp5_Nmbr	517.4080043600426	-0.5725858306879325	0.11700017975944757	-4.893888469788416	9.886287932877668e-7	5.741039741314254e-4	FALSE			SYNM	L2_3_Cux2_Frem3	36.263045548950934	-1.2860735499871907	0.3531814639744067	-3.641395942796098	2.711637249875178e-4	0.006528643295359196	TRUE
BRINP3	Id2_Lamp5_Nmbr	7.010946034652107	2.2411568904725536	0.45923728137489395	4.880171931518353	1.0599339587243059e-6	6.008563719825476e-4	TRUE			SLC38A4	L2_3_Cux2_Frem3	3.912923145728657	2.61644086125546	0.7185890412218501	3.6410809394011983	2.7149575942828264e-4	0.006530968242413571	TRUE
[truncated: 30,935 more rows]

## Sheet: S7
Source Data Table 7. Curated list of epilepsy-associated genes based on genetics studies in human patients and mouse models
Gene	Studied in	Reference(s)
[truncated: 70 more rows]

## Sheet: S8
Source Data Table 8. List of epilepsy-associated genes from GWAS study (Ref. 28) and GWAS hit genes in distinct neuronal subtypes in the present study
[truncated: 34 more rows]

[truncated: 12 more sheets: S9, S10, S11, S12, S13, S14, S15, S16, S17, S18, S19, S20]
